# Supplementary material for: 1,3-Diethyl-1,3-diphenyl­urea
Source: Acta Crystallogr Sect E Struct Rep Online. 2011 Mar 9;67(Pt 4):o827. doi: 10.1107/S1600536811008294 (PMC3100078; doi:10.1107/S1600536811008294)
Supplement: Supplementary file 2 [file e-67-0o827-Isup2.hkl]

# 
# h,k,l, Fc-squared, Fo-squared, sigma(Fo-squared) and status flag 
# 
data_I
_shelx_title ' ba069_s in P2(1)/n          New: P21/c' 
_shelx_refln_list_code          4 
_shelx_F_calc_maximum       78.65 
_exptl_crystal_F_000       576.00 
_reflns_d_resolution_high  0.7496 
 
loop_ 
 _symmetry_equiv_pos_as_xyz 
 'x, y, z' 
 '-x, y+1/2, -z+1/2' 
 '-x, -y, -z' 
 'x, -y-1/2, z-1/2' 
 
_cell_length_a     9.6990 
_cell_length_b    16.7622 
_cell_length_c    10.6011 
_cell_angle_alpha  90.000 
_cell_angle_beta  118.854 
_cell_angle_gamma  90.000 
 
_shelx_F_squared_multiplier     1.000 
 
loop_ 
 _refln_index_h 
 _refln_index_k 
 _refln_index_l 
 _refln_F_squared_calc 
 _refln_F_squared_meas 
 _refln_F_squared_sigma 
 _refln_observed_status 
   1   0   0      167.20       30.40     13.89 o 
   2   0   0     4154.51     3724.73      8.17 o 
   3   0   0     1182.94     1137.79     37.29 o 
   4   0   0      372.87      387.22     48.96 o 
   5   0   0      557.13      525.63     20.80 o 
   6   0   0       23.38       21.11      1.22 o 
   7   0   0       71.28       60.93      5.24 o 
   8   0   0        2.79        1.36      1.44 o 
   9   0   0        2.10        2.31      1.57 o 
  10   0   0       38.90       38.67      2.85 o 
  11   0   0        0.33        2.43      1.94 o 
   1   1   0      829.19      363.30    126.54 o 
   3   1   0     1033.66     1035.63      2.57 o 
   4   1   0        4.38        5.82      0.30 o 
   5   1   0       47.68       49.13      2.27 o 
   6   1   0       49.14       47.39      0.75 o 
   7   1   0      277.47      272.80      3.72 o 
   8   1   0      160.44      162.96      2.50 o 
   9   1   0       20.52       20.84      1.69 o 
  10   1   0       69.75       74.64      2.22 o 
  11   1   0       53.56       56.21      2.35 o 
   1   2   0      598.50      430.49     79.84 o 
   2   2   0     1759.67     1756.98     12.24 o 
   3   2   0      215.85      217.66      0.77 o 
   4   2   0       46.17       52.73      0.58 o 
   5   2   0       60.12       60.50      1.69 o 
   6   2   0      370.68      390.32      2.80 o 
   7   2   0       59.04       54.37      0.90 o 
   8   2   0       83.48       71.46      1.86 o 
   9   2   0       86.74       85.59      2.11 o 
  10   2   0        8.45        9.14      1.38 o 
  11   2   0        0.11        2.63      1.41 o 
   1   3   0       39.88       42.70      1.02 o 
   2   3   0      818.26      783.90     59.58 o 
   3   3   0     1649.78     1641.81      9.20 o 
   4   3   0      192.73      203.90      1.04 o 
   5   3   0       15.08       17.40      1.10 o 
   6   3   0      153.42      141.37      1.13 o 
   7   3   0       25.83       21.59      1.65 o 
   8   3   0       13.50       16.33      1.34 o 
   9   3   0       76.54       77.39      2.81 o 
  10   3   0        0.86        2.14      1.26 o 
  11   3   0       41.76       45.61      2.22 o 
   0   4   0       84.64       63.98      0.74 o 
   1   4   0     6171.76     5794.95     31.11 o 
   2   4   0     1213.89     1164.57      6.88 o 
   3   4   0     1096.62     1095.58      4.36 o 
   4   4   0      181.05      185.82      0.84 o 
   5   4   0      127.49      118.03      0.77 o 
   6   4   0       17.07       16.33      0.86 o 
   7   4   0       71.03       69.96      2.91 o 
   8   4   0       19.72       22.84      1.53 o 
   9   4   0        3.79        4.40      1.20 o 
  10   4   0        6.77        9.34      1.37 o 
  11   4   0        1.46        3.78      1.46 o 
   1   5   0        8.29        9.77      0.86 o 
   2   5   0      178.92      162.84      0.97 o 
   3   5   0      208.74      197.22      1.07 o 
   4   5   0        0.83        0.43      0.36 o 
   5   5   0       91.70       98.00      3.13 o 
   6   5   0        8.78       23.28      0.94 o 
   7   5   0       49.57       45.23      1.08 o 
   8   5   0        5.42        3.96      1.16 o 
   9   5   0        1.84        1.84      1.17 o 
  10   5   0        0.02        2.47      1.30 o 
  11   5   0        7.95       10.31      1.57 o 
   0   6   0      312.89      334.53      1.48 o 
   1   6   0      370.18      377.35      3.02 o 
   2   6   0      284.31      280.73      0.94 o 
   3   6   0      993.11     1014.17      3.33 o 
   4   6   0       53.20       56.29      1.16 o 
   5   6   0      183.71      175.41      2.95 o 
   6   6   0      153.91      139.44      1.32 o 
   7   6   0      157.39      147.21      1.73 o 
   8   6   0       56.36       52.99      1.85 o 
   9   6   0        7.01        5.68      1.29 o 
  10   6   0        0.19        3.00      1.57 o 
   1   7   0       60.49       56.63      0.63 o 
   2   7   0      614.65      630.89      1.63 o 
   3   7   0     1898.62     1991.42      8.26 o 
   4   7   0       36.41       33.38      1.60 o 
   5   7   0       80.90       99.41      3.26 o 
   6   7   0       27.11       35.76      1.32 o 
   7   7   0       39.79       37.27      1.34 o 
   8   7   0       42.66       42.85      2.58 o 
   9   7   0       60.99       63.00      2.68 o 
  10   7   0        0.00        0.96      1.30 o 
   0   8   0       14.84       18.55      1.05 o 
   1   8   0      608.86      641.53     15.09 o 
   2   8   0        2.07        0.71      0.38 o 
   3   8   0      108.79      109.81      0.77 o 
   4   8   0       67.34       70.63      1.13 o 
   5   8   0      953.02      975.20      4.49 o 
   6   8   0       30.11       36.04      1.00 o 
   7   8   0        0.01       -0.29      0.81 o 
   8   8   0       13.72       14.75      1.32 o 
   9   8   0        5.82        5.83      1.33 o 
  10   8   0      161.56      162.42      2.93 o 
   1   9   0      437.68      466.31      2.56 o 
   2   9   0      117.95      135.92      1.19 o 
   3   9   0      176.75      192.37      1.31 o 
   4   9   0        0.84        0.87      0.66 o 
   5   9   0       14.79       19.69      1.13 o 
   6   9   0       10.45        7.75      0.92 o 
   7   9   0        6.76        6.20      0.94 o 
   8   9   0       15.89       14.87      1.35 o 
   9   9   0        8.83       10.80      1.86 o 
  10   9   0        9.96       12.24      2.21 o 
   0  10   0     1741.70     1855.58     27.67 o 
   1  10   0      306.36      338.57      2.88 o 
   2  10   0       61.59       61.78      1.05 o 
   3  10   0        9.88        8.73      0.63 o 
   4  10   0      251.22      219.44     22.70 o 
   5  10   0        2.48        3.62      0.77 o 
   6  10   0       15.10       15.62      1.13 o 
   7  10   0        3.65        3.97      0.95 o 
   8  10   0        1.41        1.60      1.19 o 
   9  10   0       36.16       38.69      2.06 o 
  10  10   0       16.68       14.86      1.66 o 
   1  11   0      108.91      107.83      1.47 o 
   2  11   0        6.14        8.64      0.76 o 
   3  11   0      134.76      116.15      1.44 o 
   4  11   0       15.90       13.85      0.91 o 
   5  11   0       22.08       24.28      1.21 o 
   6  11   0        6.99        8.44      1.00 o 
   7  11   0        8.62        8.12      1.06 o 
   8  11   0        2.72        3.24      1.26 o 
   9  11   0        0.14        0.40      1.34 o 
   0  12   0       51.91       66.90      2.08 o 
   1  12   0      444.48      443.68      3.79 o 
   2  12   0       52.99       54.30      1.31 o 
   3  12   0       36.22       35.83      1.21 o 
   4  12   0       47.06       50.89      1.06 o 
   5  12   0        8.80        9.67      1.21 o 
   6  12   0        7.69        7.67      1.04 o 
   7  12   0       29.64       28.35      1.51 o 
   8  12   0        5.05        2.67      1.34 o 
   9  12   0       44.40       46.33      2.25 o 
   1  13   0      133.57      137.24      3.00 o 
   2  13   0       93.15       79.26      2.66 o 
   3  13   0       71.83       66.51      1.45 o 
   4  13   0        6.63        4.39      0.98 o 
   5  13   0       86.72       76.26      1.78 o 
   6  13   0        2.50        8.23      1.11 o 
   7  13   0       16.29       16.03      1.26 o 
   8  13   0        3.05        4.38      1.42 o 
   9  13   0       10.66       13.13      1.66 o 
   0  14   0        2.70        3.14      1.30 o 
   1  14   0        4.53        8.37      2.85 o 
   2  14   0       43.34       43.81      2.31 o 
   3  14   0      323.81      300.68      4.02 o 
   4  14   0       48.17       41.86      1.99 o 
   5  14   0       45.83       42.80      1.72 o 
   6  14   0       19.55       19.99      1.39 o 
   7  14   0        2.96        1.11      1.44 o 
   8  14   0        0.28        0.55      1.39 o 
   1  15   0      394.54      396.02      9.43 o 
   2  15   0       83.63       73.89      1.67 o 
   3  15   0       20.07       17.84      1.08 o 
   4  15   0       85.52       79.59      1.96 o 
   5  15   0        2.51        5.93      1.55 o 
   6  15   0       43.13       41.37      1.78 o 
   7  15   0        0.31        0.26      1.17 o 
   8  15   0        2.99        2.73      1.53 o 
   0  16   0      127.45      130.70      2.65 o 
   1  16   0        2.61        3.91      0.90 o 
   2  16   0        0.71       -0.73      0.88 o 
   3  16   0        7.61        7.66      1.19 o 
   4  16   0       30.03       22.48      1.50 o 
   5  16   0        9.75        8.28      1.23 o 
   6  16   0       29.15       32.28      1.78 o 
   7  16   0        5.09        5.06      1.28 o 
   1  17   0        3.78        3.63      0.97 o 
   2  17   0        0.02       -0.93      0.93 o 
   3  17   0       33.39       29.19      1.66 o 
   4  17   0        1.31        1.34      1.13 o 
   5  17   0        9.25       11.29      1.37 o 
   6  17   0        1.82        0.73      1.24 o 
   7  17   0        6.10        4.31      1.64 o 
   0  18   0        1.25        1.05      1.45 o 
   1  18   0       58.77       53.85      1.64 o 
   2  18   0        9.55        7.59      1.25 o 
   3  18   0       11.01       13.55      1.33 o 
   4  18   0       28.37       37.55      1.87 o 
   5  18   0        2.56        2.82      1.24 o 
   6  18   0        2.71        2.84      1.29 o 
   1  19   0        0.01        0.26      1.05 o 
   2  19   0        0.39        0.59      1.14 o 
   3  19   0       17.59       20.00      1.52 o 
   4  19   0        1.85        2.75      1.34 o 
   5  19   0        2.20        2.56      1.35 o 
   0  20   0        5.01        3.66      1.57 o 
   1  20   0       15.12       13.25      1.42 o 
   2  20   0        7.86        6.26      1.37 o 
   3  20   0        4.62        1.97      1.34 o 
   4  20   0        2.74        4.40      1.42 o 
   5  20   0        2.87        2.50      1.45 o 
   1  21   0        4.92        5.04      1.40 o 
   2  21   0        1.25        0.76      1.38 o 
   3  21   0       13.64       11.04      1.53 o 
   0  22   0        0.28       -1.20      2.23 o 
   1  22   0        9.85        8.91      2.13 o 
   2  22   0        5.44        6.01      2.19 o 
 -11   1   1      140.33      127.65      2.58 o 
 -10   1   1       75.75       80.22      2.08 o 
  -9   1   1       46.12       43.48      1.65 o 
  -8   1   1        0.85        1.33      0.93 o 
  -7   1   1        0.58        2.51      1.28 o 
  -6   1   1      154.70      174.04      1.97 o 
  -5   1   1        0.11        0.13      0.28 o 
  -4   1   1      736.13      729.40      4.56 o 
  -3   1   1       13.36       11.48      2.81 o 
  -2   1   1     1089.44     1061.63      7.83 o 
   2   1   1       56.77       53.88      0.41 o 
   3   1   1     2995.27     2975.10      8.43 o 
   4   1   1      297.36      291.28      1.13 o 
   5   1   1      240.16      201.55     12.63 o 
   6   1   1      155.96      151.52      1.31 o 
   7   1   1       90.18       78.60      1.22 o 
   8   1   1       51.01       52.51      1.89 o 
   9   1   1       14.25       12.65      1.41 o 
  10   1   1      103.34      107.37      2.64 o 
 -11   2   1       12.27       13.50      1.49 o 
 -10   2   1        3.86        3.72      1.15 o 
  -9   2   1       86.45       82.80      1.92 o 
  -8   2   1       50.07       46.09      1.55 o 
  -7   2   1        5.28        8.28      1.04 o 
  -6   2   1       36.34       37.62      0.91 o 
  -5   2   1      136.15      122.29      9.82 o 
  -4   2   1     1002.69     1008.30      4.40 o 
  -3   2   1     2555.81     2544.73     16.53 o 
  -2   2   1     2066.61     2017.56     12.04 o 
  -1   2   1      461.85      285.99     80.21 o 
   0   2   1     4531.71     3009.21     13.74 o 
   1   2   1       87.08       78.69      0.65 o 
   2   2   1      141.29      148.84      0.61 o 
   3   2   1        0.58       -0.17      0.34 o 
   4   2   1      450.63      452.05      2.41 o 
   5   2   1      119.50      128.33      1.24 o 
   6   2   1      133.97      129.96      1.31 o 
   7   2   1       45.19       45.77      0.93 o 
   8   2   1        6.67        5.99      1.22 o 
   9   2   1       14.35       16.58      1.50 o 
  10   2   1        0.04        1.95      1.34 o 
 -11   3   1       12.55       16.34      1.49 o 
 -10   3   1        7.57       10.19      1.27 o 
  -9   3   1       42.57       43.00      1.68 o 
  -8   3   1       71.47       68.28      1.64 o 
  -7   3   1       81.06       81.17      1.11 o 
  -6   3   1       17.86       22.68      1.14 o 
  -5   3   1       10.06       13.34      0.47 o 
  -4   3   1      523.23      526.22      1.92 o 
  -3   3   1      516.87      512.30      1.57 o 
  -1   3   1      139.36      135.13      0.84 o 
   0   3   1      783.28      698.19      2.46 o 
   1   3   1     6185.26     5664.41     20.14 o 
   2   3   1      522.36      548.52      2.68 o 
   3   3   1      116.48      118.07      0.99 o 
   4   3   1       65.25       56.55      4.86 o 
   5   3   1       88.16      120.86      3.26 o 
   6   3   1        0.01        0.26      0.60 o 
   7   3   1        0.34        0.65      0.59 o 
   8   3   1      103.93       97.97      2.23 o 
   9   3   1       67.49       74.08      2.23 o 
  10   3   1        0.00        2.57      1.39 o 
 -11   4   1       11.42       12.81      1.86 o 
 -10   4   1        0.25        2.28      1.13 o 
  -9   4   1       29.15       33.54      1.64 o 
  -8   4   1       79.12       76.82      1.74 o 
  -7   4   1        6.31        9.49      0.57 o 
  -6   4   1      116.94      114.99      0.87 o 
  -5   4   1     1194.31     1200.81     12.13 o 
  -4   4   1        3.09        5.32      0.31 o 
  -3   4   1       34.57       42.33      0.49 o 
  -2   4   1      313.16      301.47     16.24 o 
  -1   4   1     3008.64     3145.62     13.29 o 
   0   4   1      955.78      948.17     25.95 o 
   1   4   1     1056.98      991.37      3.37 o 
   2   4   1     1048.05     1040.38      3.68 o 
   3   4   1      297.62      309.25      1.06 o 
   4   4   1      166.64      153.86      0.79 o 
   5   4   1        3.02        6.19      0.49 o 
   6   4   1       65.71       64.66      1.21 o 
   7   4   1      324.59      333.10      3.08 o 
   8   4   1      250.75      236.20      2.97 o 
   9   4   1       25.98       24.92      1.96 o 
  10   4   1        0.19        0.80      1.36 o 
 -11   5   1        2.07        5.86      2.27 o 
 -10   5   1        0.26        1.60      1.67 o 
  -9   5   1      108.92      104.88      2.05 o 
  -8   5   1       20.74       19.42      1.42 o 
  -7   5   1      244.34      234.74      2.55 o 
  -6   5   1       23.67       36.37      1.57 o 
  -5   5   1       76.17       77.81      1.44 o 
  -4   5   1     1083.11     1133.18      6.52 o 
  -3   5   1     1572.96     1571.01      6.00 o 
  -2   5   1        2.00        0.95      0.24 o 
  -1   5   1     1188.19     1307.47      2.99 o 
   0   5   1      405.56      364.67      1.73 o 
   1   5   1        0.04        0.86      0.28 o 
   2   5   1      298.31      308.99      1.01 o 
   3   5   1      528.53      535.73      2.11 o 
   4   5   1      395.32      308.11     41.79 o 
   5   5   1        9.08        9.93      0.67 o 
   6   5   1      730.76      677.14      3.69 o 
   7   5   1      148.89      144.90      1.84 o 
   8   5   1      265.40      256.78      3.13 o 
   9   5   1        3.54        4.53      1.31 o 
  10   5   1        8.98        9.44      1.57 o 
 -11   6   1       33.23       42.79      3.30 o 
 -10   6   1       16.04       17.45      1.54 o 
  -9   6   1        5.57        3.30      1.13 o 
  -8   6   1       72.50       72.68      1.76 o 
  -7   6   1       70.36       60.02      1.44 o 
  -6   6   1       64.90      103.62      5.35 o 
  -5   6   1      294.56      279.33      3.09 o 
  -4   6   1        9.95        6.92      0.44 o 
  -3   6   1      258.22      245.64      1.48 o 
  -2   6   1       37.11       37.53      0.92 o 
  -1   6   1      135.85      160.89      1.19 o 
   0   6   1      296.14      321.50      4.06 o 
   1   6   1     1608.79     1613.24      6.75 o 
   2   6   1      166.38      181.84      1.57 o 
   3   6   1     1178.92     1214.64      3.55 o 
   4   6   1       12.63       12.59      1.82 o 
   5   6   1        0.04        8.75      0.99 o 
   6   6   1       10.96       10.64      0.63 o 
   7   6   1       63.57       54.91      1.45 o 
   8   6   1       30.92       28.51      1.88 o 
   9   6   1        9.75       12.47      1.52 o 
  10   6   1       78.55       77.38      2.52 o 
 -11   7   1       14.34       17.70      2.81 o 
 -10   7   1       13.73       14.20      1.36 o 
  -9   7   1      109.58      109.83      2.17 o 
  -8   7   1      121.32      112.63      2.46 o 
  -7   7   1       30.82       35.03      1.55 o 
  -6   7   1      128.46      117.70      1.07 o 
  -5   7   1      440.50      430.81      3.15 o 
  -4   7   1      719.47      727.49      3.05 o 
  -3   7   1        1.76        1.45      0.34 o 
  -2   7   1      167.70      182.71      4.42 o 
  -1   7   1       69.02       84.50      0.77 o 
   0   7   1       22.26       30.70      0.64 o 
   1   7   1       27.85       28.08      0.69 o 
   2   7   1        5.10        5.87      0.44 o 
   3   7   1      162.26      164.71      1.01 o 
   4   7   1      312.92      354.18      3.98 o 
   6   7   1       85.51       81.16      2.28 o 
   7   7   1       19.69       16.75      1.12 o 
   8   7   1       20.02       25.43      2.37 o 
   9   7   1      102.23      100.95      2.54 o 
  10   7   1       20.35       30.75      2.20 o 
 -10   8   1       15.14       14.30      1.41 o 
  -9   8   1        5.74        7.91      1.23 o 
  -8   8   1       41.65       36.97      1.62 o 
  -7   8   1       40.84       71.61      2.85 o 
  -6   8   1       46.89       40.82      1.24 o 
  -5   8   1       19.80       13.94      0.79 o 
  -4   8   1      166.07      179.62      1.42 o 
  -3   8   1       60.69       53.14      0.66 o 
  -2   8   1       37.19       44.94      1.18 o 
  -1   8   1      704.47      816.11      4.07 o 
   0   8   1      762.82      829.49      6.80 o 
   1   8   1      419.67      464.81      2.37 o 
   2   8   1       72.67       82.42      1.00 o 
   3   8   1       97.36       91.59      1.12 o 
   4   8   1       33.85       24.09      3.38 o 
   5   8   1       51.82       69.54      2.36 o 
   6   8   1       54.55       54.19      1.51 o 
   7   8   1       91.35       77.72      1.70 o 
   8   8   1        0.13        0.85      1.25 o 
   9   8   1        4.97        8.62      1.52 o 
  10   8   1        0.59        2.04      1.49 o 
 -10   9   1       13.22       15.16      1.47 o 
  -9   9   1       47.13       42.28      2.52 o 
  -8   9   1       13.76       13.96      1.25 o 
  -7   9   1        9.89        9.98      1.12 o 
  -6   9   1        0.12        0.23      0.69 o 
  -5   9   1       20.08       21.14      1.05 o 
  -4   9   1       57.38       60.48      1.13 o 
  -3   9   1       37.90       29.30      0.69 o 
  -2   9   1      390.69      455.79      2.98 o 
  -1   9   1       10.23       13.59      0.67 o 
   0   9   1       79.76       99.91      6.56 o 
   1   9   1        1.23        2.18      0.51 o 
   2   9   1        2.46        2.96      0.55 o 
   3   9   1      408.28      396.29      2.00 o 
   4   9   1      409.13      398.85      2.91 o 
   5   9   1      151.50      138.82      2.21 o 
   6   9   1        0.98        0.40      0.90 o 
   7   9   1       12.80       12.73      1.12 o 
   8   9   1        3.13        3.63      1.34 o 
   9   9   1       14.15       13.48      1.60 o 
 -10  10   1       11.90       16.80      2.89 o 
  -9  10   1        0.29        1.45      1.18 o 
  -8  10   1        6.01        4.44      1.16 o 
  -7  10   1       21.63       21.25      1.52 o 
  -6  10   1        2.74        5.49      1.42 o 
  -5  10   1        2.92        2.33      0.72 o 
  -4  10   1       38.89       38.56      1.14 o 
  -3  10   1        1.30        1.48      0.55 o 
  -2  10   1       20.41       23.51      4.48 o 
  -1  10   1      193.43      240.50      1.74 o 
   0  10   1       11.09       19.37      2.85 o 
   1  10   1      198.23      238.22      1.77 o 
   2  10   1       92.31       96.81      1.32 o 
   3  10   1       24.11       22.78      0.89 o 
   4  10   1      180.43      185.56      1.88 o 
   5  10   1       21.89       22.95      1.10 o 
   6  10   1        1.18        0.94      0.92 o 
   7  10   1        0.30       -0.49      0.92 o 
   8  10   1        0.98        1.34      1.35 o 
   9  10   1        6.02        7.89      1.57 o 
 -10  11   1       67.85       75.02      4.37 o 
  -9  11   1        2.18        3.25      1.26 o 
  -8  11   1        0.10        0.71      1.15 o 
  -7  11   1       33.79       26.42      1.34 o 
  -6  11   1      132.24      123.47      1.89 o 
  -5  11   1       18.40       14.13      0.88 o 
  -4  11   1       78.29       77.14      1.07 o 
  -3  11   1       93.37       98.48      1.38 o 
  -2  11   1        2.17        0.20      1.02 o 
  -1  11   1      251.43      263.98      1.93 o 
   0  11   1       19.25       22.08      2.33 o 
   1  11   1       86.48       82.23      1.34 o 
   2  11   1       36.29       37.69      1.16 o 
   3  11   1      251.90      252.54      1.94 o 
   4  11   1       28.25       24.22      1.05 o 
   5  11   1        3.02        5.58      0.97 o 
   6  11   1        1.33        1.53      0.95 o 
   7  11   1       36.13       35.67      1.59 o 
   8  11   1        1.87        0.74      1.67 o 
   9  11   1        7.71        7.48      1.55 o 
  -9  12   1       26.39       29.76      1.98 o 
  -8  12   1        5.46        6.12      1.28 o 
  -7  12   1       24.05       20.45      1.36 o 
  -6  12   1        1.91       -0.49      0.90 o 
  -5  12   1       67.69       55.21      1.57 o 
  -4  12   1      171.88      176.10      3.00 o 
  -3  12   1       99.19       94.46      1.39 o 
  -2  12   1      173.39      177.55      1.79 o 
  -1  12   1        3.32        4.26      0.80 o 
   0  12   1      186.67      208.95      6.94 o 
   1  12   1       96.57       85.32      1.49 o 
   2  12   1       23.63       25.93      1.18 o 
   3  12   1       14.50       12.32      0.87 o 
   4  12   1      125.58      131.07      4.35 o 
   5  12   1        0.21       -0.55      0.93 o 
   6  12   1       59.53       62.41      1.73 o 
   7  12   1        2.78        2.69      1.11 o 
   8  12   1       14.73       19.13      1.80 o 
   9  12   1        6.12        7.31      1.90 o 
  -9  13   1        8.58        8.10      1.49 o 
  -8  13   1       55.56       64.92      2.22 o 
  -7  13   1       10.01        7.48      1.11 o 
  -6  13   1        7.53        4.40      1.01 o 
  -5  13   1       25.58       26.75      1.46 o 
  -4  13   1       27.31       23.52      4.10 o 
  -3  13   1       94.20       97.38      1.50 o 
  -2  13   1     1507.87     1449.39     10.64 o 
  -1  13   1       66.05       60.95      1.48 o 
   0  13   1      100.54      104.64      2.57 o 
   1  13   1       22.53       20.16      1.13 o 
   2  13   1      195.39      183.30      2.42 o 
   3  13   1        1.47        2.79      0.81 o 
   4  13   1       29.65       29.50      1.84 o 
   5  13   1       61.21       66.57      1.76 o 
   6  13   1        0.28        0.91      1.03 o 
   7  13   1        1.80        1.46      1.12 o 
   8  13   1       34.20       35.45      2.25 o 
  -9  14   1        1.20        2.23      1.41 o 
  -8  14   1        6.50        6.85      1.43 o 
  -7  14   1        0.16        0.73      1.06 o 
  -6  14   1        0.11       -0.27      1.03 o 
  -5  14   1        1.84        2.24      1.03 o 
  -4  14   1       46.91       48.30      1.64 o 
  -3  14   1      437.72      419.80      3.08 o 
  -2  14   1      500.02      487.02      4.73 o 
  -1  14   1      149.94      149.12      1.88 o 
   0  14   1      679.51      648.13      7.33 o 
   1  14   1       76.88       71.76      1.52 o 
   2  14   1       29.85       25.12      1.26 o 
   3  14   1       32.35       24.84      1.21 o 
   4  14   1       95.76      106.89      6.77 o 
   5  14   1      150.23      136.41      3.23 o 
   6  14   1        2.32        2.07      1.15 o 
   7  14   1        7.56        7.60      1.28 o 
   8  14   1        8.06        9.08      1.60 o 
  -8  15   1        0.46        1.86      1.39 o 
  -7  15   1       15.65       14.88      1.27 o 
  -6  15   1       23.37       21.73      1.46 o 
  -5  15   1        2.59        0.45      1.01 o 
  -4  15   1       45.35       38.76      1.63 o 
  -3  15   1      346.91      316.29      3.56 o 
  -2  15   1       23.20       26.71      1.32 o 
  -1  15   1      282.58      286.57      3.78 o 
   0  15   1      305.56      307.11      9.42 o 
   1  15   1       44.73       40.32      1.36 o 
   2  15   1      142.53      133.73      1.84 o 
   3  15   1       17.13       14.32      1.02 o 
   4  15   1       12.49       10.98      1.24 o 
   5  15   1        1.78        9.23      1.21 o 
   6  15   1       12.38       15.21      1.33 o 
   7  15   1       43.99       46.22      2.31 o 
  -8  16   1        4.19        4.58      1.52 o 
  -7  16   1        0.56        0.37      1.17 o 
  -6  16   1        3.26        2.71      1.16 o 
  -5  16   1       60.90       63.56      1.85 o 
  -4  16   1      138.97      119.33      2.25 o 
  -3  16   1       20.70       18.36      1.33 o 
  -2  16   1       32.88       30.39      1.34 o 
  -1  16   1        0.00        0.75      0.90 o 
   0  16   1        0.73        0.47      0.87 o 
   1  16   1        4.69        3.36      0.95 o 
   2  16   1      204.37      204.23      2.26 o 
   3  16   1        8.63        4.10      1.13 o 
   4  16   1       22.23       23.28      1.51 o 
   5  16   1        2.39        3.67      1.16 o 
   6  16   1        4.61        3.17      1.25 o 
   7  16   1       35.33       37.67      2.41 o 
  -7  17   1        0.44        1.04      1.24 o 
  -6  17   1        0.15        3.12      1.19 o 
  -5  17   1       58.45       57.80      1.85 o 
  -4  17   1       16.04       13.79      1.35 o 
  -3  17   1        4.45        2.89      1.14 o 
  -2  17   1      105.00       95.65      1.89 o 
  -1  17   1       24.87       25.18      1.29 o 
   0  17   1       37.33       37.60      1.47 o 
   1  17   1       65.02       60.56      1.58 o 
   2  17   1      107.30      107.02      1.92 o 
   3  17   1       55.47       52.85      1.91 o 
   4  17   1        5.07        5.31      1.24 o 
   5  17   1        7.99        8.22      1.29 o 
   6  17   1        7.96        7.71      1.39 o 
  -7  18   1        9.59       11.75      1.81 o 
  -6  18   1        0.22        0.52      1.26 o 
  -5  18   1        5.36        6.66      1.27 o 
  -4  18   1        0.95        1.50      1.16 o 
  -3  18   1        0.62       -0.13      1.15 o 
  -2  18   1        6.04        5.91      1.18 o 
  -1  18   1        1.64        0.36      1.00 o 
   0  18   1        4.86        5.83      1.04 o 
   1  18   1        4.67        2.90      1.04 o 
   2  18   1       50.22       52.37      1.96 o 
   3  18   1       12.17       14.11      1.42 o 
   4  18   1        3.48        3.49      1.25 o 
   5  18   1        8.98        9.40      1.43 o 
   6  18   1        0.34        0.08      1.32 o 
  -6  19   1        1.40        4.99      1.42 o 
  -5  19   1       27.75       27.15      1.80 o 
  -4  19   1       16.03       15.05      1.49 o 
  -3  19   1        0.04       -0.56      1.20 o 
  -2  19   1        0.66        0.02      1.16 o 
  -1  19   1        0.30       -0.72      1.00 o 
   0  19   1        0.47        0.11      1.02 o 
   1  19   1       25.78       26.35      1.72 o 
   2  19   1       11.49       10.88      1.31 o 
   3  19   1       12.69       12.00      1.38 o 
   4  19   1       24.67       26.39      1.86 o 
   5  19   1       21.89       22.78      1.66 o 
  -5  20   1        0.11        0.47      1.36 o 
  -4  20   1       14.71       19.62      1.64 o 
  -3  20   1        1.39        1.10      1.27 o 
  -2  20   1        0.00       -0.77      1.24 o 
  -1  20   1        0.18       -1.16      1.16 o 
   0  20   1       10.59        9.79      1.19 o 
   1  20   1        9.31       12.38      1.45 o 
   2  20   1        1.24        1.80      1.32 o 
   3  20   1       10.90       12.75      1.54 o 
   4  20   1       11.74       14.08      1.57 o 
  -4  21   1        2.68       -0.07      1.39 o 
  -3  21   1       21.00       20.44      1.69 o 
  -2  21   1        9.04        8.98      1.43 o 
  -1  21   1        0.42       -0.62      1.43 o 
   0  21   1       12.04       11.47      1.78 o 
   1  21   1        0.12       -0.86      1.24 o 
   2  21   1        0.49        0.04      1.32 o 
   3  21   1       58.31       69.14      2.41 o 
  -2  22   1        1.99        1.47      1.49 o 
  -1  22   1        2.01        1.30      1.73 o 
   0  22   1       18.47       20.29      1.98 o 
   1  22   1        2.56        3.10      1.71 o 
 -12   0   2       45.76       54.55      3.18 o 
 -11   0   2       27.82       31.65      2.60 o 
 -10   0   2       63.88       61.73      2.64 o 
  -9   0   2        1.19        0.04      1.32 o 
  -8   0   2      131.03      109.50      2.02 o 
  -6   0   2      299.57      302.98      6.69 o 
  -5   0   2        1.75        1.80      0.30 o 
  -4   0   2     2951.68     3044.29     34.52 o 
  -2   0   2      144.61      135.13      1.53 o 
  -1   0   2     5851.03     3983.22    726.25 o 
   1   0   2        9.49       13.84      1.94 o 
   3   0   2        6.96        7.38      0.73 o 
   4   0   2       40.51       57.23      1.29 o 
   5   0   2      176.45      181.30      1.38 o 
   6   0   2       14.63       14.80      0.96 o 
   7   0   2        1.71        1.20      0.75 o 
   8   0   2       17.49       16.80      2.15 o 
   9   0   2       36.39       42.01      3.05 o 
  10   0   2       23.52       31.69      2.93 o 
 -12   1   2        8.69       15.35      2.27 o 
 -11   1   2      101.99      103.43      2.24 o 
 -10   1   2       28.24       30.69      1.58 o 
  -9   1   2        0.16        0.31      0.92 o 
  -8   1   2       35.16       35.40      1.93 o 
  -7   1   2      104.74      103.64      0.89 o 
  -6   1   2     1289.31     1278.78     10.76 o 
  -5   1   2     1479.63     1474.00     10.08 o 
  -4   1   2      272.99      278.23      1.26 o 
  -3   1   2       60.86       45.59      5.33 o 
  -2   1   2     5324.91     5470.76     25.74 o 
  -1   1   2     1129.48      913.47     45.23 o 
   0   1   2       98.12      105.89      0.61 o 
   1   1   2       42.22       52.81      2.53 o 
   2   1   2       46.35       47.49      1.12 o 
   3   1   2       49.85       62.72      4.26 o 
   4   1   2     1273.02     1291.65      7.01 o 
   5   1   2       44.30       42.41      0.71 o 
   6   1   2      163.46      155.68      1.48 o 
   7   1   2        1.52        1.60      0.74 o 
   8   1   2       31.03       31.42      1.94 o 
   9   1   2        8.88       10.32      1.67 o 
  10   1   2       11.03       12.09      1.66 o 
 -11   2   2        8.61       12.68      1.33 o 
 -10   2   2       19.43       18.03      1.40 o 
  -9   2   2       45.83       47.50      2.81 o 
  -8   2   2       23.45       15.98      0.76 o 
  -7   2   2      289.80      285.36      1.45 o 
  -6   2   2        0.21        0.31      0.34 o 
  -5   2   2       65.86       65.00      0.93 o 
  -4   2   2     3282.80     3123.88     15.17 o 
  -3   2   2      617.17      581.55      3.68 o 
  -2   2   2     3796.32     4013.95     19.91 o 
  -1   2   2      591.54      606.00      8.27 o 
   0   2   2     6053.97     5686.11     23.74 o 
   1   2   2      210.15      206.93      1.09 o 
   2   2   2     1411.54     1358.63      4.76 o 
   3   2   2      175.47      167.20      0.99 o 
   4   2   2      250.96      250.13      3.93 o 
   5   2   2       17.30       14.19      0.55 o 
   6   2   2       85.48       84.27      1.25 o 
   7   2   2        2.66        2.70      0.78 o 
   8   2   2       29.97       30.95      1.88 o 
   9   2   2       29.57       31.20      2.08 o 
  10   2   2        7.00        9.33      1.60 o 
 -11   3   2        5.01        8.51      1.26 o 
 -10   3   2       20.82       24.22      1.58 o 
  -9   3   2       21.63       22.03      1.37 o 
  -8   3   2        3.50        6.50      0.67 o 
  -7   3   2      453.61      451.42      4.79 o 
  -6   3   2      181.25      125.60     33.47 o 
  -5   3   2      102.88      110.52      1.04 o 
  -4   3   2      194.40      202.78      1.28 o 
  -3   3   2     1497.35     1492.61     12.76 o 
  -2   3   2     3973.98     4189.88     16.70 o 
  -1   3   2       56.47       66.43      3.85 o 
   0   3   2      474.23      439.29      2.04 o 
   1   3   2      110.03      101.31      0.77 o 
   2   3   2      117.32      129.56      1.18 o 
   3   3   2      408.68      419.02      1.75 o 
   4   3   2      112.11      111.83      2.39 o 
   5   3   2       75.57       70.40      0.85 o 
   6   3   2        3.05        4.48      0.46 o 
   7   3   2        5.46        5.76      1.30 o 
   8   3   2       99.38      105.28      2.48 o 
   9   3   2        5.69        6.68      1.44 o 
  10   3   2       10.74       10.52      1.66 o 
 -11   4   2        1.33        2.76      1.98 o 
 -10   4   2       15.88       16.03      2.08 o 
  -9   4   2       28.05       28.64      1.47 o 
  -8   4   2        0.26        0.40      0.54 o 
  -7   4   2      271.58      212.73     25.64 o 
  -6   4   2      233.51      232.80      1.34 o 
  -5   4   2        1.35        1.53      0.43 o 
  -4   4   2     1966.73     2005.68     10.95 o 
  -3   4   2     3421.62     3374.76     13.85 o 
  -2   4   2      503.16      515.88      2.79 o 
  -1   4   2     1036.34      996.89      6.03 o 
   0   4   2      928.52      851.75      3.12 o 
   1   4   2        4.15        5.75      0.31 o 
   2   4   2      265.33      301.06      1.96 o 
   3   4   2        0.77        1.23      0.34 o 
   4   4   2       11.69       15.01      0.62 o 
   5   4   2      135.54      134.67      1.48 o 
   6   4   2        0.02       -0.55      0.72 o 
   7   4   2       38.27       38.42      1.18 o 
   8   4   2        3.93        1.06      1.31 o 
   9   4   2        1.70        4.34      1.40 o 
  10   4   2        4.77        8.00      1.63 o 
 -11   5   2        1.50        3.80      2.10 o 
 -10   5   2        8.40       10.79      1.14 o 
  -9   5   2       26.06       26.14      1.42 o 
  -8   5   2       16.52       16.99      0.93 o 
  -7   5   2       45.42       46.23      1.47 o 
  -6   5   2        1.79        1.52      0.65 o 
  -5   5   2        1.23        0.65      0.58 o 
  -4   5   2       78.39       66.92      0.86 o 
  -3   5   2     1197.22     1149.96      7.19 o 
  -2   5   2      176.88      195.49      0.80 o 
  -1   5   2        5.17        6.01      0.59 o 
   0   5   2      571.18      582.68      2.39 o 
   1   5   2       31.10       31.62      0.50 o 
   2   5   2      123.05      119.25      0.80 o 
   3   5   2       12.11       12.81      0.52 o 
   4   5   2      126.51      119.52      1.14 o 
   5   5   2       45.50       31.24      7.06 o 
   6   5   2       21.14       15.45      1.03 o 
   7   5   2       21.67       20.00      1.22 o 
   8   5   2        1.74        2.17      1.33 o 
   9   5   2       41.72       46.44      3.78 o 
  10   5   2        5.12        8.34      1.62 o 
 -11   6   2        9.30       12.50      2.43 o 
 -10   6   2       21.09       20.85      3.07 o 
  -9   6   2       35.73       34.30      2.21 o 
  -8   6   2        1.94        4.36      0.83 o 
  -7   6   2       52.85       48.97      0.88 o 
  -6   6   2      120.74      125.38      0.99 o 
  -5   6   2       66.43       65.93      1.02 o 
  -4   6   2      654.42      686.16      4.04 o 
  -3   6   2     3097.20     3159.97     10.79 o 
  -2   6   2        0.04       -0.10      0.26 o 
  -1   6   2      233.77      226.09      0.89 o 
   0   6   2      203.67      223.65      0.93 o 
   1   6   2      111.46      115.52      0.99 o 
   2   6   2       69.87       78.42      0.95 o 
   3   6   2        2.25        2.16      0.70 o 
   4   6   2       90.71      136.55      2.19 o 
   5   6   2      525.95      504.22      1.69 o 
   6   6   2      126.50      118.97      1.84 o 
   7   6   2      123.91      124.65      1.98 o 
   8   6   2        1.34        0.79      1.31 o 
   9   6   2       11.95       16.87      1.71 o 
 -11   7   2        0.61        3.59      2.35 o 
 -10   7   2        5.52        5.97      1.11 o 
  -9   7   2       67.31       68.29      1.75 o 
  -8   7   2       21.20       39.53      1.51 o 
  -7   7   2       68.67       78.82      3.70 o 
  -6   7   2     1025.14      992.47      9.54 o 
  -5   7   2      266.54      263.57      1.41 o 
  -4   7   2      463.00      486.70      3.45 o 
  -3   7   2      392.89      395.06      4.55 o 
  -2   7   2      109.27      115.62      0.79 o 
  -1   7   2      464.47      474.21      3.43 o 
   0   7   2     2002.89     2053.07      8.51 o 
   1   7   2     1103.72     1143.90      8.83 o 
   2   7   2        4.07        2.44      0.51 o 
   3   7   2       31.00       32.95      0.90 o 
   4   7   2      472.30      453.76      4.85 o 
   5   7   2      172.31      146.06     13.21 o 
   6   7   2        4.59        5.84      0.95 o 
   7   7   2       33.64       32.27      1.52 o 
   8   7   2       19.78       18.26      1.59 o 
   9   7   2       87.72       81.68      2.57 o 
 -11   8   2        3.99        6.85      2.56 o 
 -10   8   2       30.27       33.30      3.38 o 
  -9   8   2       33.40       32.05      1.58 o 
  -8   8   2      309.75      298.97      2.59 o 
  -7   8   2      108.29      123.63      4.36 o 
  -6   8   2      161.08      169.49      1.88 o 
  -5   8   2      713.63      712.98      5.22 o 
  -4   8   2        2.33        1.17      0.53 o 
  -3   8   2       76.72       97.54      1.29 o 
  -2   8   2      242.19      283.25      1.49 o 
  -1   8   2      127.45      142.15      1.17 o 
   0   8   2       35.01       34.33      0.97 o 
   1   8   2      880.71      966.85      6.56 o 
   2   8   2      397.30      397.23      3.08 o 
   3   8   2      101.22      114.96      2.20 o 
   4   8   2       12.69       17.63      0.81 o 
   5   8   2       96.41       97.45      5.57 o 
   6   8   2       28.56       29.22      1.38 o 
   7   8   2      282.63      280.13      2.72 o 
   8   8   2       40.45       42.75      2.15 o 
   9   8   2       18.93       16.84      2.21 o 
 -11   9   2       26.64       31.07      3.43 o 
 -10   9   2        1.56        0.91      2.19 o 
  -9   9   2        0.02        1.12      1.02 o 
  -8   9   2        1.78       10.24      1.10 o 
  -7   9   2        5.61        8.22      0.85 o 
  -6   9   2       89.11       83.15      1.30 o 
  -5   9   2       91.17       93.28      1.27 o 
  -4   9   2       61.33       66.41      1.24 o 
  -3   9   2        0.01        0.37      0.59 o 
  -2   9   2       87.39       97.31      1.08 o 
  -1   9   2      135.76      166.52      4.93 o 
   0   9   2       42.16       55.91      1.14 o 
   1   9   2       82.58       71.18      1.30 o 
   2   9   2        3.06        2.73      0.67 o 
   3   9   2       66.73       54.61      1.19 o 
   4   9   2        0.71        2.48      0.71 o 
   5   9   2      246.00      223.85      2.35 o 
   6   9   2        4.36        4.18      1.02 o 
   7   9   2        4.81        6.26      1.11 o 
   8   9   2        2.04        2.75      1.53 o 
   9   9   2       58.31       67.44      2.56 o 
 -10  10   2       52.20       59.09      3.88 o 
  -9  10   2        0.27        1.25      1.09 o 
  -8  10   2       29.66       25.22      1.77 o 
  -7  10   2      315.82      306.78      3.66 o 
  -6  10   2        3.15        2.99      1.00 o 
  -5  10   2       17.67       18.02      0.98 o 
  -4  10   2        0.05        0.45      0.65 o 
  -3  10   2        6.49        3.26      0.56 o 
  -2  10   2        7.34        4.50      0.58 o 
  -1  10   2      392.30      415.56      2.20 o 
   0  10   2      371.64      366.60      5.37 o 
   1  10   2      146.48      152.02      1.60 o 
   2  10   2       85.16       85.07      1.41 o 
   3  10   2       15.34       12.33      0.84 o 
   4  10   2        1.72        0.16      0.70 o 
   5  10   2        2.29        2.56      0.99 o 
   6  10   2       82.95       88.27      1.89 o 
   7  10   2        1.79        1.83      1.07 o 
   8  10   2        9.70        9.25      1.59 o 
   9  10   2        0.08        0.38      1.52 o 
 -10  11   2        2.94        2.56      2.43 o 
  -9  11   2       14.86       15.95      1.37 o 
  -8  11   2        0.21        2.55      1.13 o 
  -7  11   2       78.37       74.35      1.59 o 
  -6  11   2       52.94       50.58      1.45 o 
  -5  11   2        0.26        0.25      0.69 o 
  -4  11   2      145.93      139.19      1.64 o 
  -3  11   2        2.53        4.07      0.63 o 
  -2  11   2      177.59      197.51      1.75 o 
  -1  11   2      304.16      309.37      2.06 o 
   0  11   2       38.74       31.33      1.53 o 
   1  11   2       43.40       42.86      1.24 o 
   2  11   2       69.87       74.34      1.41 o 
   3  11   2      207.08      199.10      2.81 o 
   4  11   2       13.71       15.06      0.87 o 
   5  11   2      230.65      216.79      2.52 o 
   6  11   2        2.74        2.34      1.05 o 
   7  11   2       21.37       26.47      2.22 o 
   8  11   2        6.78        7.68      1.61 o 
 -10  12   2        1.79        2.85      2.56 o 
  -9  12   2       64.97       68.71      2.19 o 
  -8  12   2        0.63       -0.41      1.14 o 
  -7  12   2       10.86       12.66      1.08 o 
  -6  12   2      104.09       92.02      1.76 o 
  -5  12   2       69.67       61.69      1.53 o 
  -4  12   2      116.24       97.02     17.14 o 
  -3  12   2       46.99       46.82      1.22 o 
  -2  12   2       87.74       93.71      1.48 o 
  -1  12   2       64.29       77.09      3.35 o 
   0  12   2      174.88      169.14      1.77 o 
   1  12   2       22.00       18.50      1.07 o 
   2  12   2       22.04       19.58      1.04 o 
   3  12   2       89.78       82.31      2.25 o 
   4  12   2       87.32      104.98      3.21 o 
   5  12   2       64.42       58.39      1.85 o 
   6  12   2       21.56       22.49      1.53 o 
   7  12   2        1.38        2.02      1.13 o 
   8  12   2       16.52       21.25      1.86 o 
  -9  13   2        0.02        0.66      1.27 o 
  -8  13   2        3.60        2.98      1.26 o 
  -7  13   2       12.42       15.01      1.15 o 
  -6  13   2        3.49        1.92      0.98 o 
  -5  13   2        5.38        8.46      1.26 o 
  -4  13   2       47.60       39.26      1.57 o 
  -3  13   2      115.54      109.43      1.56 o 
  -2  13   2      155.79      167.71      3.04 o 
  -1  13   2      216.02      252.79     18.70 o 
   0  13   2        4.05        3.67      0.84 o 
   1  13   2       13.22       11.76      0.97 o 
   2  13   2        2.71        1.96      0.84 o 
   3  13   2      117.39      112.05      1.63 o 
   4  13   2        4.29        9.79      1.14 o 
   5  13   2       47.15       49.23      3.35 o 
   6  13   2        2.44        1.83      1.12 o 
   7  13   2        0.79        1.05      1.47 o 
   8  13   2        0.18        1.32      1.62 o 
  -9  14   2        7.73        7.29      1.47 o 
  -8  14   2        2.39        2.41      1.34 o 
  -7  14   2        1.07        1.81      1.06 o 
  -6  14   2       67.43       58.94      1.70 o 
  -5  14   2       59.28       50.81      1.69 o 
  -4  14   2       47.71       44.23      1.62 o 
  -3  14   2       43.98       48.87      1.39 o 
  -2  14   2        0.14       -0.27      0.94 o 
  -1  14   2      190.19      201.85      6.71 o 
   0  14   2       31.52       39.42      1.44 o 
   1  14   2        0.00       -0.85      0.85 o 
   2  14   2        5.00        2.74      0.86 o 
   3  14   2      145.76      135.82      1.83 o 
   4  14   2        1.42        3.47      1.16 o 
   5  14   2        0.02        0.98      1.14 o 
   6  14   2        5.07        6.60      1.23 o 
   7  14   2        0.07       -0.47      1.46 o 
  -9  15   2        2.31        4.10      1.47 o 
  -8  15   2        1.32        0.16      1.34 o 
  -7  15   2        0.70        1.72      1.09 o 
  -6  15   2        2.57        1.38      1.10 o 
  -5  15   2       47.07       47.52      1.70 o 
  -4  15   2       91.04       87.53      1.95 o 
  -3  15   2       91.77       88.62      1.59 o 
  -2  15   2      415.74      443.51      2.83 o 
  -1  15   2      129.91      113.47      1.77 o 
   0  15   2       15.37       17.06      1.09 o 
   1  15   2      355.74      348.30      6.08 o 
   2  15   2        0.74        0.45      0.88 o 
   3  15   2       54.62       54.77      1.81 o 
   4  15   2       24.06       20.60      1.41 o 
   5  15   2        8.11       11.33      1.32 o 
   6  15   2       18.78       16.16      2.30 o 
   7  15   2        2.59        2.99      1.65 o 
  -8  16   2        5.84        9.39      3.05 o 
  -7  16   2       31.67       31.04      1.72 o 
  -6  16   2       19.13       17.42      1.35 o 
  -5  16   2        0.90        0.34      1.12 o 
  -4  16   2      173.05      163.56      2.42 o 
  -3  16   2       45.70       42.91      1.66 o 
  -2  16   2       13.12       14.88      1.05 o 
  -1  16   2       40.75       37.98      1.72 o 
   0  16   2        4.76        3.77      0.96 o 
   1  16   2       15.86       14.46      1.11 o 
   2  16   2       23.68       19.63      1.17 o 
   3  16   2        8.32       13.12      1.33 o 
   4  16   2        9.91        9.70      1.27 o 
   5  16   2        2.56        4.73      1.22 o 
   6  16   2       34.58       34.61      1.90 o 
  -8  17   2        8.94       14.48      2.93 o 
  -7  17   2        1.15        3.56      1.22 o 
  -6  17   2        2.41        1.62      1.18 o 
  -5  17   2       40.96       41.57      1.81 o 
  -4  17   2        0.16       -0.29      1.11 o 
  -3  17   2        1.89        2.76      1.15 o 
  -2  17   2        0.48       -0.87      0.93 o 
  -1  17   2       38.11       42.85      1.49 o 
   0  17   2       14.78       14.09      1.12 o 
   1  17   2        1.18        1.31      1.00 o 
   2  17   2        7.15        5.93      1.23 o 
   3  17   2       22.61       24.65      1.63 o 
   4  17   2       14.33       13.04      1.43 o 
   5  17   2        6.86        5.65      1.33 o 
   6  17   2       18.73       18.24      1.59 o 
  -7  18   2        3.92        4.12      1.30 o 
  -6  18   2       12.48       11.81      1.42 o 
  -5  18   2        3.97        6.47      1.28 o 
  -4  18   2        2.70        2.97      1.22 o 
  -3  18   2        1.17        0.39      1.16 o 
  -2  18   2       35.13       37.73      1.83 o 
  -1  18   2       35.59       36.19      1.53 o 
   0  18   2        0.60        0.11      1.34 o 
   1  18   2       62.98       65.86      1.77 o 
   2  18   2        3.71        5.91      1.29 o 
   3  18   2       50.84       53.10      2.67 o 
   4  18   2        0.05       -0.21      1.23 o 
   5  18   2        9.79       12.82      1.52 o 
  -6  19   2        0.08       -0.49      1.26 o 
  -5  19   2       21.67       22.03      1.69 o 
  -4  19   2        2.16        2.39      1.27 o 
  -3  19   2        4.25        2.82      1.21 o 
  -2  19   2        2.45        3.94      1.22 o 
  -1  19   2        1.34        0.03      1.03 o 
   0  19   2       38.07       42.71      1.72 o 
   1  19   2        2.18        3.61      1.27 o 
   2  19   2       19.84       21.19      1.55 o 
   3  19   2       28.95       31.85      1.95 o 
   4  19   2        2.52        4.88      1.38 o 
  -5  20   2        0.00       -0.26      1.36 o 
  -4  20   2        3.66        1.86      1.35 o 
  -3  20   2        9.73        9.57      1.41 o 
  -2  20   2        6.48        6.32      1.30 o 
  -1  20   2        0.52       -0.64      1.19 o 
   0  20   2        2.34        1.22      1.10 o 
   1  20   2        6.98        8.79      1.42 o 
   2  20   2        9.28       10.81      1.46 o 
   3  20   2        0.67        0.16      1.36 o 
  -4  21   2        0.55       -1.33      1.34 o 
  -3  21   2        0.44       -1.33      1.33 o 
  -2  21   2        0.84        1.26      1.31 o 
  -1  21   2        0.37        0.56      1.24 o 
   0  21   2       21.68       22.26      1.95 o 
   1  21   2        0.22       -0.49      1.36 o 
   2  21   2        7.29        6.09      1.44 o 
  -2  22   2       25.73       27.73      1.89 o 
  -1  22   2       11.78       14.57      1.94 o 
   0  22   2        0.84        1.21      1.60 o 
 -12   1   3       16.68       19.73      2.23 o 
 -11   1   3       80.53       85.19      3.18 o 
 -10   1   3        0.08        0.69      0.98 o 
  -9   1   3      125.55      131.47      1.87 o 
  -8   1   3        1.69        1.90      0.58 o 
  -7   1   3      338.55      330.75      2.70 o 
  -6   1   3       83.10       81.69      0.79 o 
  -5   1   3      131.54      129.61      0.89 o 
  -4   1   3     3575.94     3634.27     23.85 o 
  -3   1   3     1790.66     1835.12      8.19 o 
  -2   1   3       34.13       33.30      0.69 o 
  -1   1   3      144.92      145.92      0.62 o 
   0   1   3      524.91      528.25      2.74 o 
   1   1   3     3690.01     3612.49     13.33 o 
   2   1   3        6.72        6.12      0.38 o 
   3   1   3     3191.86     3000.61     26.84 o 
   4   1   3       31.96       35.28      0.81 o 
   5   1   3        8.50        7.61      0.48 o 
   6   1   3        1.89        2.14      0.50 o 
   7   1   3       21.80       22.62      3.07 o 
   8   1   3        0.79        0.18      1.28 o 
   9   1   3       10.89       13.07      1.90 o 
 -12   2   3       21.30       26.25      2.85 o 
 -11   2   3        8.81       12.39      1.21 o 
 -10   2   3        0.02        1.77      0.96 o 
  -9   2   3      105.67      112.72      2.97 o 
  -8   2   3        9.92       15.27      3.79 o 
  -7   2   3      409.43      399.47      3.37 o 
  -6   2   3      671.05      674.28      4.96 o 
  -5   2   3       23.74       25.45      0.68 o 
  -4   2   3      378.84      394.74      8.08 o 
  -3   2   3       25.01       21.02      0.42 o 
  -2   2   3      112.64      122.64      5.37 o 
  -1   2   3      870.07      793.15      3.24 o 
   0   2   3     1761.39     1714.56      6.08 o 
   1   2   3      531.72      537.31      2.26 o 
   2   2   3      778.35      864.36     14.47 o 
   3   2   3       35.54       66.78      2.11 o 
   4   2   3      533.12      555.26      4.25 o 
   5   2   3       66.02       59.31      0.95 o 
   6   2   3        7.31       11.64      2.85 o 
   7   2   3       25.39       23.39      1.42 o 
   8   2   3        1.74        2.77      1.40 o 
   9   2   3        0.64        5.75      1.54 o 
 -12   3   3        6.20       10.32      2.19 o 
 -11   3   3       13.20       22.20      2.56 o 
 -10   3   3       17.30       19.22      2.15 o 
  -9   3   3        6.74       20.39      3.43 o 
  -8   3   3       15.27       17.48      0.71 o 
  -7   3   3        8.12       10.39      0.70 o 
  -6   3   3      315.01      324.37      1.48 o 
  -5   3   3      867.56      856.04      2.87 o 
  -4   3   3      165.21      176.60      5.09 o 
  -3   3   3      238.21      312.04     18.29 o 
  -2   3   3     1073.06     1100.70     11.38 o 
  -1   3   3       35.57       40.93      0.49 o 
   0   3   3      277.18      269.00      1.05 o 
   1   3   3      471.54      481.89      4.92 o 
   2   3   3      246.62      271.45      5.56 o 
   3   3   3     1261.23     1216.80      6.48 o 
   4   3   3        0.44        0.04      0.45 o 
   5   3   3        0.61       -0.57      0.57 o 
   6   3   3       24.37       23.34      1.15 o 
   7   3   3        1.04        1.44      0.91 o 
   8   3   3        3.00        3.55      1.40 o 
   9   3   3        2.28        5.05      1.58 o 
 -12   4   3        1.23        4.58      2.10 o 
 -11   4   3        2.77        6.60      2.06 o 
 -10   4   3        2.40        3.11      1.01 o 
  -9   4   3       57.15       58.58      2.56 o 
  -8   4   3        3.36        3.20      0.98 o 
  -7   4   3       49.46       52.72      0.80 o 
  -6   4   3      361.45      358.65      1.87 o 
  -5   4   3      596.07      598.04      2.51 o 
  -4   4   3       95.21      100.36      0.59 o 
  -3   4   3       35.81       38.01      0.64 o 
  -2   4   3        5.50        4.48      0.46 o 
  -1   4   3      262.03      275.67      1.52 o 
   0   4   3       70.73       69.95      0.63 o 
   1   4   3      208.54      213.90      1.51 o 
   2   4   3      236.83      259.48      3.56 o 
   3   4   3       36.95       34.76      1.29 o 
   4   4   3      213.37      195.14      2.24 o 
   5   4   3      172.38      160.86      1.60 o 
   6   4   3       16.16       15.74      0.96 o 
   7   4   3      126.22      121.19      1.92 o 
   8   4   3       10.92       10.79      1.53 o 
   9   4   3        0.01        3.25      1.53 o 
 -12   5   3        0.79        0.99      2.19 o 
 -11   5   3       39.96       37.55      3.05 o 
 -10   5   3       53.16       56.33      2.35 o 
  -9   5   3       27.86       29.26      2.79 o 
  -7   5   3        4.58        6.73      0.72 o 
  -6   5   3      100.82      110.57      1.10 o 
  -5   5   3       64.30       77.19      1.22 o 
  -4   5   3      626.17      651.83      4.59 o 
  -3   5   3        5.09        6.44      0.38 o 
  -2   5   3     1200.20     1232.27     12.13 o 
  -1   5   3     1290.43     1291.22      6.50 o 
   0   5   3      131.80      126.94      1.01 o 
   1   5   3      681.95      702.46      3.08 o 
   2   5   3      155.71      134.29      3.96 o 
   3   5   3        1.74        7.79      1.04 o 
   4   5   3       96.92       89.53      1.34 o 
   5   5   3      477.97      459.95      6.78 o 
   6   5   3       17.30       15.94      0.99 o 
   7   5   3      184.68      195.97      6.23 o 
   8   5   3        2.94        3.90      1.45 o 
   9   5   3        4.81        8.48      1.66 o 
 -11   6   3       54.17       59.88      3.43 o 
 -10   6   3        0.16       -0.50      1.94 o 
  -9   6   3       36.72       34.05      1.26 o 
  -8   6   3      237.00      245.49      4.25 o 
  -7   6   3        3.41        3.97      0.60 o 
  -6   6   3      101.71      106.11      1.80 o 
  -5   6   3      401.18      386.95      1.65 o 
  -4   6   3      501.65      512.73      2.12 o 
  -3   6   3      339.42      392.86      1.83 o 
  -2   6   3     2129.75     2253.02     32.36 o 
  -1   6   3      148.30      149.25      1.91 o 
   0   6   3     1330.27     1395.10      6.53 o 
   1   6   3     1117.55     1161.34      8.56 o 
   2   6   3       11.05       12.59      0.59 o 
   3   6   3        1.79       -0.19      0.56 o 
   4   6   3       69.29       69.68      1.30 o 
   5   6   3      268.76      261.55      6.15 o 
   6   6   3       15.15       18.63      1.24 o 
   7   6   3       81.83       80.36      1.86 o 
   8   6   3      128.86      123.99      2.84 o 
   9   6   3       21.34       23.85      2.07 o 
 -11   7   3       20.85       22.12      2.60 o 
 -10   7   3        8.20        9.45      2.19 o 
  -9   7   3      348.76      345.60      2.97 o 
  -8   7   3        8.40       16.38      2.52 o 
  -7   7   3      253.03      242.66      3.08 o 
  -6   7   3      252.71      232.87      2.45 o 
  -5   7   3      633.88      638.45      8.49 o 
  -4   7   3      141.97      136.71      1.86 o 
  -3   7   3       14.08       16.41      0.70 o 
  -2   7   3     1599.93     1692.26     10.89 o 
  -1   7   3      146.48      160.92      1.37 o 
   0   7   3      430.40      505.29      2.32 o 
   1   7   3       35.13       42.78      0.92 o 
   2   7   3       48.80       42.68      0.99 o 
   3   7   3        5.44       68.20      7.86 o 
   4   7   3        6.29        2.45      0.93 o 
   5   7   3      277.70      271.93      2.57 o 
   6   7   3      204.17      185.20      2.33 o 
   7   7   3       54.56       56.55      2.24 o 
   8   7   3        1.12        1.70      1.47 o 
   9   7   3       14.35       16.77      1.83 o 
 -11   8   3        2.75        3.96      2.23 o 
 -10   8   3        0.14        3.34      2.02 o 
  -9   8   3       37.84       48.81      4.19 o 
  -8   8   3      198.51      185.22      1.93 o 
  -7   8   3       26.15       18.66      0.84 o 
  -6   8   3        2.45        0.41      0.55 o 
  -5   8   3       64.91       58.86      1.04 o 
  -4   8   3        7.30        6.30      0.50 o 
  -3   8   3      777.07      827.29      5.85 o 
  -2   8   3        4.10        5.04      0.50 o 
  -1   8   3       47.18       61.50      2.75 o 
   0   8   3        4.81        2.39      0.51 o 
   1   8   3       60.48       55.72      1.01 o 
   2   8   3       43.51       44.87      1.48 o 
   3   8   3      214.51      206.75      1.78 o 
   4   8   3      297.40      273.89      2.81 o 
   5   8   3       31.15       29.12      1.46 o 
   6   8   3       61.69       53.01      1.66 o 
   7   8   3        0.94       -0.11      1.34 o 
   8   8   3        1.39        5.11      1.94 o 
 -11   9   3        0.93        0.54      2.27 o 
 -10   9   3        4.91        5.49      2.19 o 
  -9   9   3       83.85       79.25      1.72 o 
  -8   9   3        9.13        8.81      0.82 o 
  -7   9   3       25.22       22.19      0.94 o 
  -6   9   3      115.05      112.46      1.65 o 
  -5   9   3        0.48       -0.60      0.60 o 
  -4   9   3       11.54       14.51      1.76 o 
  -3   9   3      220.77      235.51      1.43 o 
  -2   9   3      234.71      269.03      1.79 o 
  -1   9   3        2.55       -0.31      0.53 o 
   0   9   3        0.39        0.48      0.64 o 
   1   9   3       89.47       94.25      1.34 o 
   2   9   3      528.72      551.43     13.41 o 
   3   9   3      422.40      405.08      2.75 o 
   4   9   3      269.01      260.30      2.27 o 
   5   9   3       65.24       57.64      1.70 o 
   6   9   3       43.65       43.73      1.68 o 
   7   9   3        0.72        1.87      1.59 o 
   8   9   3        3.35        4.49      1.60 o 
 -11  10   3        2.08        1.32      2.43 o 
 -10  10   3        7.47        9.20      2.43 o 
  -9  10   3       34.58       30.24      2.15 o 
  -8  10   3        0.00        1.10      1.42 o 
  -7  10   3      119.20      116.44      1.68 o 
  -6  10   3      162.43      148.06      1.53 o 
  -5  10   3       22.14       23.46      1.47 o 
  -4  10   3       35.16       37.24      1.19 o 
  -3  10   3       10.28       16.23      0.76 o 
  -2  10   3        0.09       -0.40      0.64 o 
  -1  10   3       15.29       16.76      0.91 o 
   0  10   3        2.56        2.52      0.73 o 
   1  10   3        0.89        2.73      0.77 o 
   2  10   3       68.92       68.26      1.73 o 
   3  10   3        9.35        9.94      0.87 o 
   4  10   3        0.58        0.08      0.88 o 
   5  10   3        6.70        5.57      1.09 o 
   6  10   3       77.42       78.89      1.92 o 
   7  10   3        3.88        5.61      1.51 o 
   8  10   3       22.08       24.84      2.13 o 
 -10  11   3        3.15        4.09      2.43 o 
  -9  11   3       10.59       12.84      1.53 o 
  -8  11   3       90.81       87.54      2.04 o 
  -7  11   3       80.87       76.24      1.63 o 
  -6  11   3       14.10       12.81      0.96 o 
  -5  11   3       19.59       18.23      1.16 o 
  -4  11   3       84.25       80.77      2.09 o 
  -3  11   3        0.01        0.40      0.68 o 
  -2  11   3       37.00       43.95      1.20 o 
  -1  11   3       78.82       78.58      1.38 o 
   0  11   3        5.66        6.56      0.80 o 
   1  11   3      183.56      166.28      2.99 o 
   2  11   3        4.13        3.60      0.86 o 
   3  11   3       19.11       37.83      2.37 o 
   4  11   3       15.58       11.01      0.91 o 
   5  11   3       45.24       44.41      1.65 o 
   6  11   3        2.08        2.69      1.14 o 
   7  11   3        3.39        5.25      1.54 o 
   8  11   3        0.01       -0.56      1.49 o 
 -10  12   3       15.21       15.14      2.81 o 
  -9  12   3        9.90        7.35      1.25 o 
  -8  12   3        4.76        4.35      1.15 o 
  -7  12   3        4.51        7.62      0.98 o 
  -6  12   3       89.93       86.79      1.74 o 
  -5  12   3        1.29        0.85      0.90 o 
  -4  12   3      131.31      123.70      2.02 o 
  -3  12   3        0.08       -0.10      0.74 o 
  -2  12   3       18.92       17.32      1.16 o 
  -1  12   3      116.36      113.81      1.82 o 
   0  12   3      333.89      326.60      3.31 o 
   1  12   3      211.55      210.38      2.05 o 
   2  12   3      140.79      133.87      2.20 o 
   3  12   3       19.66       24.26      1.19 o 
   4  12   3       84.41       83.45      1.96 o 
   5  12   3        6.31        5.28      1.14 o 
   6  12   3       60.03       60.87      1.91 o 
   7  12   3        7.18        6.77      1.60 o 
 -10  13   3       24.57       32.64      3.80 o 
  -9  13   3        0.19        1.04      1.19 o 
  -8  13   3       69.75       73.64      2.09 o 
  -7  13   3        3.40        2.50      0.97 o 
  -6  13   3      134.11      135.24      2.08 o 
  -5  13   3      510.68      490.76      3.27 o 
  -4  13   3        1.74        1.71      0.85 o 
  -3  13   3      235.09      239.73      2.08 o 
  -2  13   3      186.19      184.37      4.15 o 
  -1  13   3       28.83       28.33      1.28 o 
   0  13   3      151.07      135.20      1.97 o 
   1  13   3       54.82       61.68      1.45 o 
   2  13   3      179.44      168.20      3.46 o 
   3  13   3        2.54        3.12      0.90 o 
   4  13   3       26.74       21.24      1.45 o 
   5  13   3       35.87       36.16      1.75 o 
   6  13   3        0.46        0.87      1.20 o 
   7  13   3        0.34        0.78      1.52 o 
  -9  14   3        2.91        4.79      1.34 o 
  -8  14   3       75.83       68.14      2.18 o 
  -7  14   3       64.02       68.07      1.77 o 
  -6  14   3      120.17      115.32      2.02 o 
  -5  14   3      127.98      121.97      2.03 o 
  -4  14   3       81.95       81.46      1.83 o 
  -3  14   3      260.29      283.08      2.27 o 
  -2  14   3      324.02      305.06      2.92 o 
  -1  14   3        8.21        4.11      0.91 o 
   0  14   3      328.90      310.86      3.70 o 
   1  14   3      113.83      101.00      1.72 o 
   2  14   3      163.65      155.08      3.01 o 
   3  14   3       62.24       49.38      1.48 o 
   4  14   3        0.06        1.90      1.13 o 
   5  14   3        1.92        2.47      1.15 o 
   6  14   3        6.30        6.58      1.32 o 
   7  14   3        7.96        9.82      1.80 o 
  -9  15   3        0.06        0.21      1.37 o 
  -8  15   3        0.69        3.65      1.39 o 
  -7  15   3        0.01       -0.39      1.03 o 
  -6  15   3      238.20      238.00      2.75 o 
  -5  15   3       62.78       66.33      1.89 o 
  -4  15   3      292.53      272.48      2.81 o 
  -3  15   3        3.65        5.89      0.90 o 
  -2  15   3        8.95        8.93      0.99 o 
  -1  15   3       68.47       58.83      1.51 o 
   0  15   3      120.50      122.58      2.76 o 
   1  15   3      114.42       96.92      1.77 o 
   2  15   3       13.42       12.81      1.08 o 
   3  15   3        0.02        0.94      1.14 o 
   4  15   3        0.66        1.39      1.17 o 
   5  15   3        0.08        0.75      1.20 o 
   6  15   3       56.16       59.66      2.08 o 
  -8  16   3        8.02        8.36      1.52 o 
  -7  16   3       13.31        9.93      1.23 o 
  -6  16   3        0.35        0.53      1.08 o 
  -5  16   3        1.60        2.44      1.11 o 
  -4  16   3       48.42       43.83      1.69 o 
  -3  16   3        3.22        2.17      1.12 o 
  -2  16   3       76.80       77.35      1.64 o 
  -1  16   3      249.00      247.40      2.76 o 
   0  16   3       10.90       12.77      1.08 o 
   1  16   3       65.51       62.54      1.97 o 
   2  16   3      111.44      120.30      2.85 o 
   3  16   3       12.98       12.47      1.44 o 
   4  16   3       95.22       97.01      2.31 o 
   5  16   3        0.07        1.35      1.30 o 
   6  16   3        0.73        2.01      1.37 o 
  -8  17   3        4.17        3.56      1.52 o 
  -7  17   3        2.54        3.40      1.23 o 
  -6  17   3        6.82        4.42      1.18 o 
  -5  17   3       17.43       18.75      1.37 o 
  -4  17   3        9.78       10.31      1.24 o 
  -3  17   3       29.22       26.23      1.63 o 
  -2  17   3        0.52       -0.91      0.91 o 
  -1  17   3       17.75       18.72      1.19 o 
   0  17   3      128.05      128.72      2.72 o 
   1  17   3        4.62        3.83      1.04 o 
   2  17   3        6.25        8.09      1.29 o 
   3  17   3        0.56        0.52      1.20 o 
   4  17   3        8.38        8.35      1.37 o 
   5  17   3        8.81       10.02      1.46 o 
  -7  18   3        1.97        0.24      1.27 o 
  -6  18   3        0.14        0.41      1.23 o 
  -5  18   3        4.82        6.09      1.24 o 
  -4  18   3        0.37       -0.62      1.13 o 
  -3  18   3        6.79        6.83      1.26 o 
  -2  18   3        3.46        2.05      1.16 o 
  -1  18   3        7.67        5.97      1.13 o 
   0  18   3        0.06        0.63      1.00 o 
   1  18   3        3.94        4.55      1.06 o 
   2  18   3       43.45       47.88      1.91 o 
   3  18   3        1.47        1.77      1.31 o 
   4  18   3        0.45        0.45      1.29 o 
  -6  19   3        0.28        0.73      1.32 o 
  -5  19   3       69.83       73.41      2.28 o 
  -4  19   3        9.69       11.65      1.40 o 
  -3  19   3        7.23        5.53      1.25 o 
  -2  19   3        0.01       -0.70      1.20 o 
  -1  19   3        5.92        4.22      1.35 o 
   0  19   3        0.01       -1.00      1.00 o 
   1  19   3       17.36       17.12      1.46 o 
   2  19   3       50.42       55.83      2.15 o 
   3  19   3        7.98        9.65      1.52 o 
   4  19   3       29.70       31.82      2.09 o 
  -5  20   3        0.54       -0.04      1.33 o 
  -4  20   3        5.63        3.98      1.38 o 
  -3  20   3       11.99       17.16      1.57 o 
  -2  20   3        4.26        3.40      1.30 o 
  -1  20   3        3.06        4.50      1.34 o 
   0  20   3        0.72       -0.90      1.08 o 
   1  20   3        3.07        2.95      1.32 o 
   2  20   3        0.42        1.87      1.40 o 
   3  20   3        1.32        3.44      1.47 o 
  -4  21   3        4.66        4.20      1.48 o 
  -3  21   3       31.02       35.06      2.02 o 
  -2  21   3        0.13       -0.40      1.40 o 
  -1  21   3        1.34        0.03      1.30 o 
   0  21   3       14.23       17.03      1.97 o 
   1  21   3        0.17       -1.30      1.97 o 
 -11   0   4        6.53       10.48      1.57 o 
 -10   0   4      215.16      208.39      3.22 o 
  -9   0   4        0.55        1.20      1.20 o 
  -8   0   4       35.68       31.59      1.26 o 
  -7   0   4      542.28      516.32      5.61 o 
  -6   0   4     1370.96     1393.93      8.38 o 
  -5   0   4     2863.66     2990.03     21.42 o 
  -4   0   4        3.92        4.87      1.00 o 
  -3   0   4     1198.04     1257.29      6.10 o 
  -2   0   4        1.95        1.98      0.36 o 
  -1   0   4     3406.97     3348.29     25.10 o 
   0   0   4     1350.60     1343.83     11.45 o 
   1   0   4      720.78      750.88      6.32 o 
   2   0   4     2955.28     3040.74      9.73 o 
   3   0   4       44.61       43.76      1.76 o 
   4   0   4      243.69      195.21      3.20 o 
   5   0   4        0.87        0.76      0.80 o 
   6   0   4      126.61      121.22      1.91 o 
   7   0   4        8.27        7.96      2.06 o 
   8   0   4        3.06        6.85      2.19 o 
   9   0   4       62.47       67.64      3.92 o 
 -12   1   4        0.01        3.43      1.77 o 
 -11   1   4        8.20       10.06      1.13 o 
 -10   1   4       11.21       24.87      1.51 o 
  -9   1   4      500.54      484.72      3.63 o 
  -8   1   4      197.43      196.83      2.51 o 
  -7   1   4      559.91      577.99      5.15 o 
  -6   1   4      321.49      312.13      2.26 o 
  -5   1   4      406.44      469.18     17.21 o 
  -4   1   4      585.40      666.96      3.04 o 
  -3   1   4      283.98      326.16     20.32 o 
  -2   1   4      193.14      184.59      1.14 o 
  -1   1   4        0.03       -0.12      0.26 o 
   0   1   4      418.35      427.34      2.21 o 
   1   1   4      315.80      337.25      1.88 o 
   3   1   4      277.61      294.34      2.45 o 
   4   1   4       45.46       43.93      1.01 o 
   5   1   4        0.26       -0.37      0.51 o 
   6   1   4       23.96       23.54      1.04 o 
   7   1   4        0.70        1.16      1.31 o 
   8   1   4       16.60       18.62      1.75 o 
   9   1   4        1.11        3.59      1.62 o 
 -12   2   4        9.11       12.01      2.06 o 
 -11   2   4       17.03       21.21      2.52 o 
 -10   2   4      122.05      120.78      2.13 o 
  -9   2   4        5.00        5.81      0.86 o 
  -8   2   4       98.99       94.68      0.89 o 
  -7   2   4      722.00      737.62      5.61 o 
  -6   2   4      244.16      238.67      0.95 o 
  -5   2   4        0.20        0.97      0.69 o 
  -4   2   4       82.25       80.04      0.63 o 
  -3   2   4     1237.77     1305.39      8.19 o 
  -2   2   4       15.93       12.74      0.38 o 
  -1   2   4      296.10      303.05      1.18 o 
   0   2   4       40.55       39.46      1.58 o 
   1   2   4        4.28        4.68      1.07 o 
   2   2   4      431.25      410.10      3.39 o 
   3   2   4       50.54       51.52      0.96 o 
   4   2   4      599.88      569.55      7.25 o 
   5   2   4        0.02        1.14      0.69 o 
   6   2   4       29.82       26.47      1.07 o 
   7   2   4        0.00        0.27      1.34 o 
   8   2   4       12.34       18.26      1.73 o 
   9   2   4        0.09        2.75      1.67 o 
 -12   3   4        8.65       11.55      2.15 o 
 -11   3   4        0.85        2.15      1.77 o 
 -10   3   4      161.80      183.05      1.98 o 
  -9   3   4       47.86       45.19      1.23 o 
  -8   3   4       51.02       52.33      1.25 o 
  -7   3   4      210.94      217.05      1.77 o 
  -6   3   4       16.55       12.69      2.09 o 
  -5   3   4        8.00        4.93      0.43 o 
  -4   3   4       56.84       81.47      0.66 o 
  -3   3   4      890.38      900.92      3.67 o 
  -2   3   4     2390.58     2385.10     16.62 o 
  -1   3   4       35.51       29.07      0.55 o 
   0   3   4      146.06      141.61      1.35 o 
   1   3   4        4.37        6.02      1.16 o 
   2   3   4      356.23      464.96      7.87 o 
   3   3   4      215.96      217.86      2.52 o 
   4   3   4      106.44       91.22      1.17 o 
   5   3   4       23.28       24.44      0.87 o 
   6   3   4        4.94        2.63      0.81 o 
   7   3   4        2.29        2.41      1.38 o 
   8   3   4        0.80        3.71      1.49 o 
 -12   4   4        9.58       11.97      2.27 o 
 -11   4   4       31.96       35.82      2.89 o 
 -10   4   4        4.81       15.38      3.12 o 
  -9   4   4        0.96        1.36      1.57 o 
  -8   4   4      153.78      145.77      2.70 o 
  -7   4   4        0.00       -0.40      0.40 o 
  -6   4   4      134.83      135.90      1.41 o 
  -5   4   4       49.94       68.25      1.06 o 
  -4   4   4      429.77      488.43      3.28 o 
  -3   4   4        3.75        5.06      0.81 o 
  -2   4   4      393.24      431.80      2.06 o 
  -1   4   4     1054.87     1043.26      8.00 o 
   0   4   4      523.09      557.42      3.41 o 
   1   4   4        1.65        0.02      0.48 o 
   2   4   4       52.05       46.38      0.96 o 
   3   4   4      102.07       86.95      1.19 o 
   4   4   4      207.09      195.64      1.95 o 
   5   4   4       11.61        9.89      0.74 o 
   6   4   4        1.36        2.08      0.85 o 
   7   4   4        6.78        9.76      1.15 o 
   8   4   4        1.32        1.76      1.51 o 
 -12   5   4       13.59       11.72      2.31 o 
 -11   5   4       13.79       15.27      2.23 o 
 -10   5   4        5.89        8.38      1.94 o 
  -9   5   4        1.31       -0.17      1.65 o 
  -8   5   4       80.16       80.43      3.01 o 
  -7   5   4       54.22       55.15      0.96 o 
  -6   5   4      182.93      187.48      2.01 o 
  -5   5   4       62.99       70.79      0.80 o 
  -4   5   4      154.82      194.38      2.40 o 
  -3   5   4       41.81       64.46      5.74 o 
  -2   5   4       12.17       10.60      0.46 o 
  -1   5   4      384.67      373.64      2.75 o 
   0   5   4        2.92        3.69      0.59 o 
   1   5   4        1.41        1.49      0.59 o 
   2   5   4      107.07      103.62      2.28 o 
   3   5   4        4.58        3.90      0.75 o 
   4   5   4       79.74       74.22      2.02 o 
   5   5   4        2.43        2.20      0.68 o 
   6   5   4       27.97       35.35      3.85 o 
   7   5   4        5.13        5.21      1.11 o 
   8   5   4       22.77       26.87      2.17 o 
 -12   6   4       19.64       19.85      2.68 o 
 -11   6   4        8.09        8.01      2.15 o 
 -10   6   4       13.09       15.76      2.10 o 
  -9   6   4       57.38       50.01      2.76 o 
  -8   6   4       26.95       23.47      1.18 o 
  -7   6   4       30.05       27.57      1.22 o 
  -6   6   4      263.20      264.17      2.38 o 
  -5   6   4        0.64       -0.20      0.57 o 
  -4   6   4      138.47      169.11      2.20 o 
  -3   6   4      889.28      974.44      7.81 o 
  -2   6   4       10.21        9.55      0.61 o 
  -1   6   4       12.98       12.54      0.64 o 
   0   6   4      176.03      167.92      2.23 o 
   1   6   4      216.10      223.26      1.85 o 
   2   6   4        7.52        3.82      0.70 o 
   3   6   4       17.20       14.60      0.79 o 
   4   6   4      276.18      270.70      2.76 o 
   5   6   4        1.96        2.17      0.81 o 
   6   6   4       18.08       18.37      1.15 o 
   7   6   4        5.71        6.54      1.17 o 
   8   6   4        4.09        3.48      1.61 o 
 -11   7   4        2.60        3.96      2.19 o 
 -10   7   4        5.49        8.58      2.06 o 
  -9   7   4       48.91       44.90      2.89 o 
  -8   7   4       31.23       30.30      1.56 o 
  -7   7   4       15.55       11.10      0.54 o 
  -6   7   4      127.73      123.47      1.42 o 
  -5   7   4       34.09       38.94      1.61 o 
  -4   7   4        0.13        0.48      0.52 o 
  -3   7   4      396.79      416.55      3.34 o 
  -2   7   4      105.40      127.38      1.16 o 
  -1   7   4      183.57      203.55      1.61 o 
   0   7   4      119.98      127.58      1.46 o 
   1   7   4       30.39       37.95      1.12 o 
   2   7   4      712.42      652.34      5.09 o 
   3   7   4      285.64      254.70      2.70 o 
   4   7   4       67.14       60.99      1.62 o 
   5   7   4       22.41       24.55      1.51 o 
   6   7   4      259.62      258.17      2.78 o 
   7   7   4        5.84        7.59      1.23 o 
   8   7   4       14.85       17.41      1.87 o 
 -11   8   4       16.22       16.38      2.48 o 
 -10   8   4       11.56       12.09      2.35 o 
  -9   8   4       77.40       87.53      3.47 o 
  -8   8   4      327.06      306.30      2.87 o 
  -7   8   4      220.59      209.52      2.37 o 
  -6   8   4       16.76       16.98      1.16 o 
  -5   8   4       76.16       80.13      2.69 o 
  -4   8   4        8.92        6.98      0.65 o 
  -3   8   4       66.27       80.12      1.01 o 
  -2   8   4      337.92      407.82      2.36 o 
  -1   8   4      711.35      729.65      3.79 o 
   0   8   4        2.77        1.08      0.66 o 
   1   8   4      115.10      127.71      2.09 o 
   2   8   4       29.79       42.66      1.48 o 
   3   8   4      287.75      282.53      2.18 o 
   4   8   4       78.14       69.48      1.46 o 
   5   8   4      423.48      405.70      6.16 o 
   6   8   4        4.80        4.58      1.19 o 
   7   8   4       10.83       11.44      1.30 o 
   8   8   4        7.27        6.07      1.74 o 
 -11   9   4        5.25        6.60      2.52 o 
 -10   9   4        8.16        7.18      2.23 o 
  -9   9   4        2.82        2.19      0.84 o 
  -8   9   4      119.47      113.09      2.14 o 
  -7   9   4        2.63        2.48      0.60 o 
  -6   9   4      385.32      377.75      5.20 o 
  -5   9   4      370.83      375.87      2.18 o 
  -4   9   4      215.96      259.73      1.84 o 
  -3   9   4      529.74      552.85      2.21 o 
  -2   9   4        0.49        0.33      0.66 o 
  -1   9   4       72.57       73.61      1.19 o 
   0   9   4       67.69       64.92      1.15 o 
   1   9   4       15.42       17.52      0.87 o 
   2   9   4       62.26       91.06      3.51 o 
   3   9   4       91.63       75.01      1.50 o 
   4   9   4       23.61       19.78      1.08 o 
   5   9   4      124.48      120.04      2.18 o 
   6   9   4        5.63        4.79      1.16 o 
   7   9   4        8.47       11.55      1.72 o 
   8   9   4        9.48       10.24      1.78 o 
 -11  10   4        5.60        9.04      2.56 o 
 -10  10   4        1.50        3.18      2.27 o 
  -9  10   4        5.47        5.29      0.97 o 
  -8  10   4      125.50      117.92      2.09 o 
  -7  10   4      140.63      130.14      1.95 o 
  -6  10   4       78.85       72.31      1.66 o 
  -5  10   4      280.89      273.21      2.61 o 
  -4  10   4       43.04       38.97      1.02 o 
  -3  10   4       73.00       69.10      1.04 o 
  -2  10   4       18.84       23.10      0.98 o 
  -1  10   4        8.26        8.41      0.73 o 
   0  10   4      224.50      226.41      2.89 o 
   1  10   4       91.10       89.06      1.50 o 
   2  10   4       55.16       48.03      1.37 o 
   3  10   4      195.51      185.89      2.79 o 
   4  10   4       15.09       11.08      0.95 o 
   5  10   4       10.00        8.32      1.19 o 
   6  10   4        0.08        0.41      1.35 o 
   7  10   4        4.82        6.01      2.97 o 
 -11  11   4        0.19       -1.90      2.60 o 
 -10  11   4        0.94       -0.08      2.27 o 
  -9  11   4       14.79       17.75      1.43 o 
  -8  11   4       12.24       12.10      1.16 o 
  -7  11   4      368.70      371.95      6.24 o 
  -6  11   4        1.07        0.10      0.85 o 
  -5  11   4       31.79       42.26      2.89 o 
  -4  11   4        8.20        9.79      0.86 o 
  -3  11   4      198.29      215.46      1.84 o 
  -2  11   4       80.22       85.52      1.48 o 
  -1  11   4      142.54      134.21      1.67 o 
   0  11   4      148.96      140.69      1.84 o 
   1  11   4      222.12      240.96      5.62 o 
   2  11   4      248.18      228.64      2.12 o 
   3  11   4      155.45      141.86      1.82 o 
   4  11   4        0.01        0.29      1.04 o 
   5  11   4        1.03        1.32      1.13 o 
   6  11   4       51.75       57.68      1.95 o 
   7  11   4       74.17       75.15      2.77 o 
 -10  12   4        2.62        4.21      2.52 o 
  -9  12   4      173.42      162.28      2.47 o 
  -8  12   4       37.99       37.02      1.69 o 
  -7  12   4       74.72       84.43      1.79 o 
  -6  12   4      231.10      220.41      2.32 o 
  -5  12   4       14.12       18.67      1.22 o 
  -4  12   4       14.72       14.56      0.91 o 
  -3  12   4      122.78      124.63      2.76 o 
  -2  12   4        2.57        4.57      0.86 o 
  -1  12   4        3.77        3.20      0.85 o 
   0  12   4        3.19        0.51      0.87 o 
   1  12   4      107.20      109.70      2.11 o 
   2  12   4       57.70       56.75      1.76 o 
   3  12   4       23.65       17.99      1.06 o 
   4  12   4       36.05       34.60      1.66 o 
   5  12   4        3.96        1.98      1.18 o 
   6  12   4       35.44       42.46      1.99 o 
   7  12   4       25.20       28.75      3.92 o 
 -10  13   4       22.14       20.55      3.05 o 
  -9  13   4        5.00        4.42      1.23 o 
  -8  13   4       15.22       14.72      1.38 o 
  -7  13   4       14.05       15.17      1.27 o 
  -6  13   4       25.43       24.15      1.54 o 
  -5  13   4        9.88        9.57      1.08 o 
  -4  13   4        3.22        3.55      0.73 o 
  -3  13   4      112.11      106.65      1.63 o 
  -2  13   4      233.58      220.44      2.98 o 
  -1  13   4       29.77       28.57      1.34 o 
   0  13   4       19.70       16.20      1.03 o 
   1  13   4       88.09       83.50      1.62 o 
   2  13   4       18.04       13.32      1.03 o 
   3  13   4       27.31       25.07      1.66 o 
   4  13   4        7.28        6.53      1.48 o 
   5  13   4       12.18       12.54      1.32 o 
   6  13   4        3.71        5.58      1.34 o 
  -9  14   4       35.41       31.45      1.91 o 
  -8  14   4        0.25        1.02      1.24 o 
  -7  14   4       13.85       15.56      1.23 o 
  -6  14   4       45.51       44.33      1.69 o 
  -5  14   4        2.77        2.07      1.01 o 
  -4  14   4       17.13       15.86      1.22 o 
  -3  14   4       45.77       48.01      1.40 o 
  -2  14   4      157.56      146.07      1.88 o 
  -1  14   4      171.34      168.28      2.45 o 
   0  14   4       73.25       82.68      1.63 o 
   1  14   4        3.16        8.20      2.43 o 
   2  14   4        1.39        4.84      0.96 o 
   3  14   4        4.85        4.12      1.16 o 
   4  14   4        0.13       -0.22      1.15 o 
   5  14   4        4.01        3.81      1.28 o 
   6  14   4        1.62        0.34      1.34 o 
  -9  15   4       10.31       13.05      1.55 o 
  -8  15   4       11.23       12.20      2.13 o 
  -7  15   4        2.92        2.25      1.10 o 
  -6  15   4       10.33        9.47      1.21 o 
  -5  15   4       39.94       38.39      1.69 o 
  -4  15   4       20.63       17.78      1.30 o 
  -3  15   4        6.00        6.85      1.73 o 
  -2  15   4      184.04      178.49      2.69 o 
  -1  15   4      118.87      115.65      1.85 o 
   0  15   4       90.26       88.02      1.75 o 
   1  15   4       92.05       82.54      1.79 o 
   2  15   4       11.99       10.17      1.11 o 
   3  15   4       42.32       41.00      1.77 o 
   4  15   4        0.11       -0.11      1.19 o 
   5  15   4       19.27       22.20      1.62 o 
   6  15   4        0.06        2.60      2.72 o 
  -9  16   4        2.41       -1.03      2.56 o 
  -8  16   4        0.89        0.97      1.37 o 
  -7  16   4       16.67       14.67      1.35 o 
  -6  16   4       24.48       28.76      1.71 o 
  -5  16   4        4.44        1.68      1.15 o 
  -4  16   4       23.66       23.91      1.58 o 
  -3  16   4        0.00       -0.47      1.10 o 
  -2  16   4       51.35       51.53      1.62 o 
  -1  16   4        7.94        6.00      1.04 o 
   0  16   4        3.80        3.85      1.01 o 
   1  16   4       87.70       90.99      2.00 o 
   2  16   4       13.59       10.88      1.33 o 
   3  16   4        2.13        0.86      1.24 o 
   4  16   4        1.17        1.14      1.24 o 
   5  16   4       33.88       35.61      2.00 o 
  -8  17   4       24.42       23.54      2.06 o 
  -7  17   4        8.08        7.71      1.28 o 
  -6  17   4        0.79        1.48      1.16 o 
  -5  17   4        1.56        1.25      1.16 o 
  -4  17   4        2.72        1.32      1.16 o 
  -3  17   4        1.26        1.37      1.43 o 
  -2  17   4        0.64        0.30      0.99 o 
  -1  17   4       41.29       36.15      1.96 o 
   0  17   4        6.03        4.43      1.06 o 
   1  17   4        0.02        1.80      1.03 o 
   2  17   4        0.09        0.10      1.19 o 
   3  17   4       40.16       35.96      1.89 o 
   4  17   4        4.43        4.97      1.38 o 
  -7  18   4        3.89        4.78      1.31 o 
  -6  18   4        2.16        2.40      1.26 o 
  -5  18   4       18.29       19.24      1.53 o 
  -4  18   4        9.52       10.32      1.36 o 
  -3  18   4        0.06       -0.01      1.18 o 
  -2  18   4        0.27       -0.97      1.18 o 
  -1  18   4        2.93        3.18      1.06 o 
   0  18   4       42.65       36.20      1.60 o 
   1  18   4       27.74       30.49      1.81 o 
   2  18   4        0.90        0.71      1.27 o 
   3  18   4       22.37       33.08      2.09 o 
   4  18   4        0.14        1.30      1.38 o 
  -6  19   4       25.50       30.14      1.84 o 
  -5  19   4       19.54       20.75      1.61 o 
  -4  19   4       14.41       19.91      1.54 o 
  -3  19   4        2.73        3.11      1.42 o 
  -2  19   4       26.70       28.97      1.75 o 
  -1  19   4        0.02       -0.98      1.14 o 
   0  19   4        4.07        4.59      1.15 o 
   1  19   4        1.68        3.26      1.34 o 
   2  19   4        0.04        2.41      1.39 o 
   3  19   4       25.37       33.32      2.71 o 
  -5  20   4        0.35        0.75      1.34 o 
  -4  20   4       59.53       72.72      2.34 o 
  -3  20   4        4.79        4.84      1.39 o 
  -2  20   4       32.92       35.73      1.95 o 
  -1  20   4        1.62        2.54      1.31 o 
   0  20   4       13.25       13.98      1.81 o 
   1  20   4        0.00        0.04      1.28 o 
   2  20   4        0.11        1.17      1.37 o 
  -3  21   4       10.04       11.13      1.58 o 
  -2  21   4        6.56        5.78      1.45 o 
  -1  21   4        1.21       -0.32      1.34 o 
   0  21   4        1.70        0.77      1.60 o 
 -12   1   5        1.57        1.49      1.69 o 
 -11   1   5       28.08       26.84      1.55 o 
 -10   1   5        7.30        8.23      1.00 o 
  -9   1   5      367.95      358.68      3.51 o 
  -8   1   5      142.17      132.62      1.45 o 
  -7   1   5      234.71      230.29      1.20 o 
  -6   1   5      142.80      134.17      1.48 o 
  -5   1   5       24.85       34.20      1.17 o 
  -4   1   5     1713.20     1887.40      8.60 o 
  -3   1   5       11.45        4.95      0.32 o 
  -2   1   5      569.60      585.88      2.80 o 
  -1   1   5       45.31       43.84      0.80 o 
   0   1   5       61.92       78.08      4.15 o 
   1   1   5      285.76      422.76      4.62 o 
   2   1   5        2.92        2.86      0.58 o 
   3   1   5      596.17      575.01      3.49 o 
   4   1   5        1.43        1.90      0.63 o 
   5   1   5      238.03      220.03      2.16 o 
   6   1   5       22.10       21.59      1.79 o 
   7   1   5        8.66       11.00      1.62 o 
   8   1   5       11.98       13.64      1.79 o 
 -12   2   5       30.48       34.79      2.81 o 
 -11   2   5       25.75       21.05      2.39 o 
 -10   2   5       58.69       52.93      1.52 o 
  -9   2   5      345.81      336.43      2.26 o 
  -8   2   5       11.68       12.84      0.70 o 
  -7   2   5      171.49      167.08      1.04 o 
  -6   2   5        3.82        5.20      0.54 o 
  -5   2   5        3.61        5.98      0.38 o 
  -4   2   5     1273.99     1354.31      5.08 o 
  -3   2   5      596.86      580.51      2.72 o 
  -2   2   5       37.30       39.82      0.64 o 
  -1   2   5      165.81      194.79      1.42 o 
   0   2   5       71.76       88.06      5.95 o 
   1   2   5      317.04      373.48      2.81 o 
   2   2   5        4.84        2.25      1.02 o 
   3   2   5       37.92       31.64      1.06 o 
   4   2   5       93.26       83.04      1.28 o 
   5   2   5       18.28       14.43      0.72 o 
   6   2   5       29.74       26.85      1.32 o 
   7   2   5        0.00        0.90      1.47 o 
   8   2   5        2.59        3.02      2.06 o 
 -12   3   5       37.45       36.81      2.93 o 
 -11   3   5        5.66        6.31      1.90 o 
 -10   3   5       14.60       17.43      1.86 o 
  -9   3   5       84.78       82.99      2.81 o 
  -8   3   5        0.53        0.41      0.45 o 
  -7   3   5       98.04      104.58      1.10 o 
  -6   3   5        5.97       12.41      2.07 o 
  -5   3   5      198.31      236.37      3.54 o 
  -4   3   5      459.69      434.38     38.51 o 
  -3   3   5      771.38      745.49      3.50 o 
  -2   3   5       54.18       54.47      0.75 o 
  -1   3   5      397.36      430.47      2.77 o 
   0   3   5       62.82       70.99      1.02 o 
   1   3   5      163.80      173.82      1.41 o 
   2   3   5       17.06       18.74      0.88 o 
   3   3   5      174.51      165.40      1.94 o 
   4   3   5        9.53        7.34      0.69 o 
   5   3   5       91.28       82.58      1.14 o 
   6   3   5        0.34        0.01      1.03 o 
   7   3   5        0.98        1.36      1.47 o 
   8   3   5       30.28       29.05      2.35 o 
 -12   4   5        1.99        3.59      2.06 o 
 -11   4   5        3.50        4.25      1.90 o 
 -10   4   5        0.01        3.05      1.82 o 
  -9   4   5        1.67        3.14      1.65 o 
  -8   4   5        1.71        1.00      0.68 o 
  -7   4   5      387.23      401.12      4.06 o 
  -6   4   5        9.05        9.49      0.45 o 
  -5   4   5       49.26       52.29      0.80 o 
  -4   4   5       95.08       96.91      0.75 o 
  -3   4   5        4.60        1.31      0.38 o 
  -2   4   5      218.44      247.14      2.33 o 
  -1   4   5      219.71      254.67      1.66 o 
   0   4   5        0.51        3.76      0.70 o 
   1   4   5       49.26       32.27      1.08 o 
   2   4   5       35.23       37.95      1.55 o 
   3   4   5       25.85       21.40      1.00 o 
   4   4   5       91.17       95.35      2.14 o 
   5   4   5        3.88        2.59      0.69 o 
   6   4   5        0.55       -0.85      0.85 o 
   7   4   5       13.03       15.26      1.78 o 
   8   4   5        1.62        2.70      1.66 o 
 -12   5   5       17.13       12.01      2.39 o 
 -11   5   5        1.20        0.62      1.86 o 
 -10   5   5        0.20        1.98      1.82 o 
  -9   5   5      195.03      179.18      3.76 o 
  -8   5   5       15.50       13.64      1.23 o 
  -7   5   5       59.17       62.61      0.96 o 
  -6   5   5       93.23       91.91      0.87 o 
  -5   5   5       61.32       58.07      0.87 o 
  -4   5   5        8.35        8.41      0.43 o 
  -3   5   5      187.06      191.82      1.68 o 
  -2   5   5      268.19      236.88      2.59 o 
  -1   5   5      151.48      134.27      1.78 o 
   0   5   5      141.36      142.39      5.28 o 
   1   5   5      116.98      107.89      1.92 o 
   2   5   5      114.44      100.01      1.51 o 
   3   5   5      676.47      628.74      5.60 o 
   4   5   5       57.75       57.80      1.14 o 
   5   5   5        0.55        1.02      1.24 o 
   6   5   5        0.76        0.63      0.93 o 
   7   5   5        1.62        2.22      1.52 o 
   8   5   5        2.38        3.50      1.70 o 
 -12   6   5        3.36        4.54      2.23 o 
 -11   6   5       26.24       30.29      3.01 o 
 -10   6   5        2.68        3.76      1.94 o 
  -9   6   5        0.13       -0.29      1.82 o 
  -8   6   5        0.06       -0.10      1.03 o 
  -7   6   5       51.92       47.34      0.79 o 
  -6   6   5        9.83       13.80      1.02 o 
  -5   6   5      255.62      301.14      3.91 o 
  -4   6   5      436.00      452.26      3.63 o 
  -3   6   5      782.66      823.71      5.40 o 
  -2   6   5      620.10      692.86      2.35 o 
  -1   6   5      412.24      428.34      4.85 o 
   0   6   5       12.15        6.99      0.74 o 
   1   6   5      538.51      544.29      2.71 o 
   2   6   5       93.08       89.42      1.52 o 
   3   6   5      292.33      292.97      2.33 o 
   4   6   5       77.70       72.67      2.34 o 
   5   6   5      319.20      308.85      2.73 o 
   6   6   5       10.00        9.22      1.06 o 
   7   6   5        5.88        8.88      1.72 o 
 -12   7   5       27.35       23.23      2.76 o 
 -11   7   5        6.53        8.13      2.15 o 
 -10   7   5        4.78        7.30      2.15 o 
  -9   7   5       62.78       59.46      3.22 o 
  -8   7   5      314.18      304.25      3.90 o 
  -7   7   5      328.73      318.59      2.66 o 
  -6   7   5      412.91      400.97      2.93 o 
  -5   7   5        0.11        1.03      0.59 o 
  -4   7   5      309.99      320.10      3.25 o 
  -3   7   5        0.02        0.04      0.52 o 
  -2   7   5     1313.80     1390.59     11.77 o 
  -1   7   5        1.61        1.05      0.64 o 
   0   7   5      159.34      158.76      8.68 o 
   1   7   5       95.94      139.08      3.23 o 
   2   7   5      344.59      332.79      2.47 o 
   3   7   5       57.97       51.53      1.57 o 
   4   7   5      124.07      124.82      3.06 o 
   5   7   5        6.13        8.58      1.03 o 
   6   7   5       12.72       14.32      1.14 o 
   7   7   5        0.30        0.09      1.59 o 
 -11   8   5        1.47       -0.58      2.19 o 
 -10   8   5        6.47        6.31      2.23 o 
  -9   8   5       26.90       25.30      2.85 o 
  -8   8   5        8.68        7.02      0.61 o 
  -7   8   5        2.25        2.41      0.58 o 
  -6   8   5      604.24      592.52      2.36 o 
  -5   8   5       12.25       14.85      0.82 o 
  -4   8   5       72.52       70.73      1.84 o 
  -3   8   5      454.05      425.11      3.47 o 
  -2   8   5        0.16        1.75      0.69 o 
  -1   8   5      104.90      108.88      1.49 o 
   0   8   5        0.45        4.19      2.99 o 
   1   8   5       73.78       77.62      1.50 o 
   2   8   5       40.30       37.06      1.30 o 
   3   8   5       17.55       16.14      0.90 o 
   4   8   5       71.65       64.87      2.47 o 
   5   8   5        3.71        3.56      1.16 o 
   6   8   5       19.98       30.31      1.54 o 
   7   8   5        1.59        1.01      1.54 o 
 -11   9   5        0.66        1.69      2.39 o 
 -10   9   5        0.19        3.18      2.15 o 
  -9   9   5        1.20        1.26      0.80 o 
  -8   9   5        3.59        3.34      0.62 o 
  -7   9   5      109.50      103.76      2.78 o 
  -6   9   5      482.65      471.59      2.32 o 
  -5   9   5        1.69        0.85      0.71 o 
  -4   9   5        6.93        7.50      0.69 o 
  -3   9   5      129.62      130.12      1.48 o 
  -2   9   5       16.49       21.13      1.16 o 
  -1   9   5       37.72       39.08      1.24 o 
   0   9   5       20.76       25.42      1.65 o 
   1   9   5       27.14       22.53      1.14 o 
   2   9   5      142.59      138.07      2.03 o 
   3   9   5       13.24       10.11      0.97 o 
   4   9   5        1.56        1.09      0.88 o 
   5   9   5       13.98       14.43      1.33 o 
   6   9   5       88.93       86.88      2.84 o 
   7   9   5        0.74        0.70      1.61 o 
 -11  10   5        3.14        3.05      2.43 o 
 -10  10   5       15.36       17.08      2.60 o 
  -9  10   5       54.46       51.01      1.60 o 
  -8  10   5       14.60       14.67      1.07 o 
  -7  10   5       43.40       47.86      1.44 o 
  -6  10   5       36.18       38.29      3.65 o 
  -5  10   5      151.38      165.87      2.89 o 
  -4  10   5       55.24       57.57      1.98 o 
  -3  10   5        9.69        8.83      0.80 o 
  -2  10   5       56.85       52.38      1.31 o 
  -1  10   5       16.48       14.97      0.96 o 
   0  10   5        0.07        2.71      1.08 o 
   1  10   5        1.09        0.73      0.76 o 
   2  10   5       85.68       75.92      2.13 o 
   3  10   5        8.27        8.32      0.97 o 
   4  10   5       46.90       41.52      1.79 o 
   5  10   5       39.25       41.92      2.48 o 
   6  10   5       21.31       19.42      1.54 o 
   7  10   5        9.32       10.19      1.85 o 
 -11  11   5       40.37       42.75      3.76 o 
 -10  11   5        3.28        1.44      2.35 o 
  -9  11   5       60.50       54.45      1.76 o 
  -8  11   5       26.99       19.63      1.50 o 
  -7  11   5        6.96        7.11      0.95 o 
  -6  11   5       18.81       21.12      1.63 o 
  -5  11   5       59.61       52.83      1.63 o 
  -4  11   5      229.44      211.06      1.57 o 
  -3  11   5       26.30       20.63      0.99 o 
  -2  11   5        0.38        0.77      0.73 o 
  -1  11   5        1.45        1.05      0.72 o 
   0  11   5        6.99        6.55      0.82 o 
   1  11   5       59.77       59.99      1.49 o 
   2  11   5        1.49        1.53      0.87 o 
   3  11   5       48.44       45.84      1.43 o 
   4  11   5        0.13        1.07      1.15 o 
   5  11   5        4.00        3.26      1.17 o 
   6  11   5       11.34       14.36      1.47 o 
 -10  12   5        1.08        1.65      2.48 o 
  -9  12   5       41.40       36.86      1.80 o 
  -8  12   5        4.77        4.25      1.15 o 
  -7  12   5       20.75       18.97      1.41 o 
  -6  12   5       47.57       47.00      1.56 o 
  -5  12   5       35.37       40.46      1.55 o 
  -4  12   5      231.63      232.21      1.71 o 
  -3  12   5       93.64       88.30      1.36 o 
  -2  12   5      123.40      123.99      1.53 o 
  -1  12   5      130.37      124.48      2.21 o 
   0  12   5      258.16      272.77      5.06 o 
   1  12   5      176.98      176.46      2.32 o 
   2  12   5        2.62        2.13      0.91 o 
   3  12   5        0.85        1.19      0.91 o 
   4  12   5        0.21       -0.49      1.30 o 
   5  12   5       13.09       16.85      1.48 o 
   6  12   5        8.55        9.39      2.58 o 
 -10  13   5        0.41        1.03      2.60 o 
  -9  13   5       20.72       20.17      1.69 o 
  -8  13   5      287.28      298.89      3.33 o 
  -7  13   5       64.61       61.86      1.94 o 
  -6  13   5        0.78        0.90      1.00 o 
  -5  13   5       99.34      100.33      3.13 o 
  -4  13   5       78.86       76.67      1.84 o 
  -3  13   5        9.74       10.74      0.94 o 
  -2  13   5        0.70       -0.36      0.82 o 
  -1  13   5      179.56      159.10      1.96 o 
   0  13   5      159.10      156.09      2.51 o 
   1  13   5       89.41       98.40      2.25 o 
   2  13   5       23.61       21.52      1.24 o 
   3  13   5       34.42       33.19      1.69 o 
   4  13   5        0.31       -1.12      1.15 o 
   5  13   5        0.54        2.44      1.30 o 
   6  13   5        0.20        3.24      1.65 o 
 -10  14   5       31.97       36.31      3.96 o 
  -9  14   5       78.72       77.78      2.24 o 
  -8  14   5        0.25        1.06      1.24 o 
  -7  14   5       13.76       14.05      1.24 o 
  -6  14   5        8.00        8.10      1.14 o 
  -5  14   5      117.69      111.62      2.04 o 
  -4  14   5        8.21        4.08      1.05 o 
  -3  14   5       48.23       49.11      1.43 o 
  -2  14   5       22.14       24.13      1.29 o 
  -1  14   5       74.99       58.85      1.53 o 
   0  14   5      424.21      395.65      6.41 o 
   1  14   5        9.75       11.88      1.08 o 
   2  14   5       48.65       47.09      1.52 o 
   3  14   5        0.31       -0.67      1.17 o 
   4  14   5        2.48        2.07      1.23 o 
   5  14   5       16.63       19.60      1.56 o 
  -9  15   5       48.13       57.75      3.51 o 
  -8  15   5        1.74       -0.06      1.31 o 
  -7  15   5       91.67      103.01      3.02 o 
  -6  15   5        0.88        0.64      1.18 o 
  -5  15   5        7.39        4.88      1.10 o 
  -4  15   5       15.46       14.60      1.29 o 
  -3  15   5        2.90        2.68      1.10 o 
  -2  15   5      117.03      106.01      3.34 o 
  -1  15   5       11.77       11.23      1.05 o 
   0  15   5        6.03        5.51      1.04 o 
   1  15   5        3.14        3.28      1.05 o 
   2  15   5       81.58       75.68      3.64 o 
   3  15   5        1.99        3.99      1.29 o 
   4  15   5        0.15        2.06      1.32 o 
   5  15   5        7.89        8.86      1.47 o 
  -9  16   5        0.03       -1.90      2.76 o 
  -8  16   5        0.02       -0.45      1.34 o 
  -7  16   5       10.43       11.09      1.28 o 
  -6  16   5        0.85        0.79      1.13 o 
  -5  16   5        0.65        0.55      1.10 o 
  -4  16   5        1.48        1.80      1.12 o 
  -3  16   5        5.73        7.72      1.23 o 
  -2  16   5      167.23      158.27      3.60 o 
  -1  16   5      165.55      168.68      3.59 o 
   0  16   5       33.69       29.52      1.50 o 
   1  16   5        7.82        8.15      1.09 o 
   2  16   5       35.92       32.89      1.89 o 
   3  16   5        8.47        8.02      1.40 o 
   4  16   5       60.12       59.60      2.18 o 
  -8  17   5        0.41       -0.16      1.47 o 
  -7  17   5       14.77       14.40      1.41 o 
  -6  17   5        1.60        2.05      1.23 o 
  -5  17   5        1.03        0.32      1.15 o 
  -4  17   5        0.35       -0.48      1.17 o 
  -3  17   5       45.96       50.87      2.31 o 
  -2  17   5       50.37       58.78      2.02 o 
  -1  17   5        2.11        1.80      1.00 o 
   0  17   5        0.33        0.22      1.05 o 
   1  17   5        4.15        4.90      1.14 o 
   2  17   5       27.47       32.05      1.83 o 
   3  17   5        0.28        1.28      1.38 o 
  -7  18   5        3.28        5.89      1.35 o 
  -6  18   5        0.81        0.40      1.26 o 
  -5  18   5        0.00       -0.33      1.23 o 
  -4  18   5        4.29        6.58      1.33 o 
  -3  18   5        8.86        9.99      1.35 o 
  -2  18   5       26.13       29.26      1.79 o 
  -1  18   5       37.48       37.99      1.64 o 
   0  18   5        0.19        0.30      1.08 o 
   1  18   5        0.01       -0.10      1.27 o 
   2  18   5        9.89       11.13      1.51 o 
   3  18   5        0.02        1.10      1.41 o 
  -6  19   5        6.48        8.26      1.44 o 
  -5  19   5       21.41       25.82      1.78 o 
  -4  19   5        5.35        5.72      1.37 o 
  -3  19   5       11.07       10.38      1.46 o 
  -2  19   5        0.22       -0.75      1.24 o 
  -1  19   5        3.77        2.17      1.28 o 
   0  19   5        0.62        1.72      1.15 o 
   1  19   5        1.33        1.21      1.45 o 
   2  19   5       24.87       30.15      2.00 o 
  -5  20   5       23.70       33.10      2.36 o 
  -4  20   5        1.48        1.52      1.41 o 
  -3  20   5        1.04        1.40      1.35 o 
  -2  20   5        0.47        0.53      1.32 o 
  -1  20   5        0.00       -0.56      1.35 o 
   0  20   5       18.87       25.23      2.14 o 
 -11   0   6        3.37        5.49      1.53 o 
 -10   0   6      423.97      393.43      3.96 o 
  -9   0   6      150.20      141.83      2.76 o 
  -8   0   6        0.71        1.41      0.82 o 
  -7   0   6        0.74        0.88      0.67 o 
  -6   0   6       43.52       50.54      1.76 o 
  -5   0   6        2.48        3.42      0.44 o 
  -4   0   6     1802.08     1913.15     11.24 o 
  -3   0   6     2340.34     2441.52     21.39 o 
  -2   0   6       57.18       69.05      1.38 o 
  -1   0   6      258.93      335.03      5.27 o 
   0   0   6      823.11      786.87      4.23 o 
   1   0   6        7.46        5.15      1.25 o 
   2   0   6        4.95        4.08      0.94 o 
   3   0   6       62.43       54.33      1.54 o 
   4   0   6      225.22      214.27      2.51 o 
   5   0   6        0.04       -0.29      0.99 o 
   6   0   6      409.30      400.88      5.22 o 
   7   0   6        0.05        3.43      2.31 o 
 -12   1   6       56.51       50.67      2.68 o 
 -11   1   6      103.31       98.44      1.90 o 
 -10   1   6       24.38       26.13      1.61 o 
  -9   1   6       19.29       15.88      1.25 o 
  -8   1   6      118.06      117.53      1.25 o 
  -7   1   6       91.38      101.10      1.05 o 
  -6   1   6      465.80      529.05      3.92 o 
  -5   1   6       77.92       74.20      2.78 o 
  -4   1   6       59.77       70.94      0.75 o 
  -3   1   6      671.25      727.67      5.12 o 
  -2   1   6      114.48      122.12      1.44 o 
  -1   1   6       58.08       77.51      1.00 o 
   0   1   6      128.50      136.61      1.37 o 
   1   1   6        3.36        3.20      0.62 o 
   2   1   6        1.18        1.46      1.10 o 
   3   1   6       44.58       40.50      1.22 o 
   4   1   6        6.62        3.65      0.74 o 
   5   1   6       22.73       23.12      1.31 o 
   6   1   6        2.52        3.04      1.25 o 
   7   1   6        1.77        1.92      1.63 o 
 -12   2   6        0.65        2.76      1.82 o 
 -11   2   6      144.13      134.03      3.34 o 
 -10   2   6        1.92        2.04      0.96 o 
  -9   2   6      143.71      139.53      1.96 o 
  -8   2   6       38.53       30.47      0.88 o 
  -7   2   6       24.47       27.74      1.16 o 
  -6   2   6       42.05       47.24      0.80 o 
  -5   2   6       62.89       70.24      0.65 o 
  -4   2   6       16.41       18.37      0.61 o 
  -3   2   6      649.11      677.39      2.81 o 
  -2   2   6        0.48       -0.14      0.49 o 
  -1   2   6       63.47       61.69      4.07 o 
   0   2   6        0.77       11.70      2.02 o 
   1   2   6       14.45       12.84      1.31 o 
   2   2   6       18.26       14.83      0.80 o 
   3   2   6       15.25       13.52      0.79 o 
   4   2   6      343.99      320.46      2.15 o 
   5   2   6        0.19        0.87      0.66 o 
   6   2   6       31.72       31.87      1.79 o 
   7   2   6        4.92        4.71      1.71 o 
 -12   3   6        1.14        1.53      1.90 o 
 -11   3   6        5.58        4.87      1.82 o 
 -10   3   6       30.38       26.33      1.36 o 
  -9   3   6        0.33       -0.74      1.03 o 
  -8   3   6       67.01       70.28      1.34 o 
  -7   3   6        1.52        4.03      0.53 o 
  -6   3   6      216.44      234.78      1.61 o 
  -5   3   6       70.20       71.68      0.91 o 
  -4   3   6      136.39      146.76      1.03 o 
  -3   3   6      373.92      397.03      2.07 o 
  -2   3   6      244.91      259.28      1.93 o 
  -1   3   6      225.59      203.04      2.06 o 
   0   3   6      645.50      596.31      3.13 o 
   1   3   6       67.07       57.26      1.09 o 
   2   3   6      147.31      131.54      1.41 o 
   3   3   6      275.57      252.44      2.22 o 
   4   3   6       21.81       14.63      0.84 o 
   5   3   6        8.19        7.43      0.80 o 
   6   3   6        0.20       -0.55      1.13 o 
   7   3   6        6.99        7.04      1.68 o 
 -12   4   6        7.23        7.02      2.15 o 
 -11   4   6        5.38        7.30      1.98 o 
 -10   4   6        3.07        2.93      1.77 o 
  -9   4   6       24.72       24.33      1.27 o 
  -8   4   6      450.76      414.16      3.58 o 
  -7   4   6       17.57       16.63      0.76 o 
  -6   4   6       57.35       58.82      1.09 o 
  -5   4   6       40.78       42.11      0.91 o 
  -4   4   6       22.45       18.16      0.68 o 
  -3   4   6      250.13      279.58      1.41 o 
  -2   4   6       93.72       98.88      1.32 o 
  -1   4   6       30.75       46.30      0.95 o 
   0   4   6       37.23       29.05      0.95 o 
   1   4   6      169.17      156.33      1.45 o 
   2   4   6      164.82      165.24      2.13 o 
   3   4   6       10.45       11.81      0.79 o 
   4   4   6       76.19       71.37      1.32 o 
   5   4   6        0.26       -0.21      0.80 o 
   6   4   6        2.87        2.36      1.46 o 
   7   4   6        3.44        5.45      1.73 o 
 -12   5   6        6.02        6.40      2.15 o 
 -11   5   6        0.00       -1.61      1.94 o 
 -10   5   6       15.38       11.06      2.06 o 
  -9   5   6       93.17       90.14      4.67 o 
  -8   5   6       74.21       73.16      1.94 o 
  -7   5   6       40.50       52.45      3.31 o 
  -6   5   6      157.64      175.65      1.64 o 
  -5   5   6      100.91      117.68      1.18 o 
  -4   5   6        8.18        7.63      0.52 o 
  -3   5   6       25.06       23.45      0.83 o 
  -2   5   6       49.18       50.81      1.05 o 
  -1   5   6      219.53      239.89      1.74 o 
   0   5   6       48.91       47.52      1.16 o 
   1   5   6       14.12       10.79      0.72 o 
   2   5   6       80.50       73.83      1.28 o 
   3   5   6       12.84       11.69      0.89 o 
   4   5   6        7.53        5.10      0.78 o 
   5   5   6        3.87        5.23      0.90 o 
   6   5   6       23.19       27.72      1.70 o 
   7   5   6        4.30        7.61      1.79 o 
 -12   6   6       28.07       29.75      3.38 o 
 -11   6   6        0.09        1.86      2.02 o 
 -10   6   6       21.33       19.52      2.31 o 
  -9   6   6       86.57       79.59      2.55 o 
  -8   6   6      485.19      454.88      6.88 o 
  -7   6   6       52.48       54.00      0.94 o 
  -6   6   6      101.37      115.42      1.25 o 
  -5   6   6       81.32       71.71      1.08 o 
  -4   6   6       10.71       11.00      0.62 o 
  -3   6   6       14.35       13.05      0.79 o 
  -2   6   6        4.34        5.41      0.73 o 
  -1   6   6      154.48      160.48      2.19 o 
   0   6   6      115.92      106.00      2.01 o 
   1   6   6       26.13       31.26      2.45 o 
   2   6   6        5.12        5.90      0.92 o 
   3   6   6        3.58        3.40      0.82 o 
   4   6   6       19.38       18.88      0.96 o 
   5   6   6        0.46        0.21      0.97 o 
   6   6   6       12.38       14.89      1.42 o 
   7   6   6        0.07        3.42      1.75 o 
 -12   7   6        4.45        1.49      2.35 o 
 -11   7   6        5.33        5.32      2.27 o 
 -10   7   6       21.05       19.89      2.43 o 
  -9   7   6        0.11        0.40      1.02 o 
  -8   7   6        7.41        8.10      0.78 o 
  -7   7   6        3.51        3.42      0.56 o 
  -6   7   6      176.65      196.34      1.46 o 
  -5   7   6      163.39      171.42      4.59 o 
  -4   7   6       60.40       57.50      1.16 o 
  -3   7   6       40.49       42.51      1.17 o 
  -2   7   6        0.77        0.79      0.72 o 
  -1   7   6      301.51      296.46      3.61 o 
   0   7   6      372.98      349.84      3.32 o 
   1   7   6       45.22       44.16      1.45 o 
   2   7   6       16.57       18.76      1.09 o 
   3   7   6      481.49      440.21      4.89 o 
   4   7   6       51.79       57.75      1.29 o 
   5   7   6       28.06       26.39      1.47 o 
   6   7   6       52.64       56.51      2.05 o 
 -12   8   6        8.81       10.32      2.60 o 
 -11   8   6        2.56        2.06      2.31 o 
 -10   8   6        0.10       -0.50      2.02 o 
  -9   8   6       39.24       34.37      1.38 o 
  -8   8   6        4.72        4.88      0.77 o 
  -7   8   6        0.00        0.27      0.72 o 
  -6   8   6      314.74      335.82      4.63 o 
  -5   8   6      496.74      515.73      3.75 o 
  -4   8   6        2.69        3.42      0.62 o 
  -3   8   6        1.40        0.48      0.74 o 
  -2   8   6       80.43       85.38      1.69 o 
  -1   8   6       49.11       55.56      8.11 o 
   0   8   6      297.41      291.78      3.45 o 
   1   8   6      775.34      721.88      6.83 o 
   2   8   6      291.49      280.50      2.40 o 
   3   8   6        1.06        1.73      0.82 o 
   4   8   6       21.35       21.37      1.49 o 
   5   8   6       29.76       24.92      1.43 o 
   6   8   6        3.75        5.62      1.37 o 
 -11   9   6        6.54       10.40      2.52 o 
 -10   9   6        2.22        1.98      2.15 o 
  -9   9   6       11.71       10.96      0.73 o 
  -8   9   6      121.75      114.13      1.43 o 
  -7   9   6       28.78       30.73      1.34 o 
  -6   9   6      338.51      388.80      5.46 o 
  -5   9   6      204.19      213.19      4.09 o 
  -4   9   6       34.38       35.76      1.14 o 
  -3   9   6        0.00        0.42      0.76 o 
  -2   9   6      155.33      143.49      1.74 o 
  -1   9   6      152.24      142.35      1.85 o 
   0   9   6        0.07        9.57      1.16 o 
   1   9   6       65.39       53.76      1.44 o 
   2   9   6       53.75       48.13      1.34 o 
   3   9   6        7.93        6.76      0.91 o 
   4   9   6       54.81       50.58      1.85 o 
   5   9   6        7.58        8.98      1.14 o 
   6   9   6        0.25        1.05      1.28 o 
 -11  10   6        0.01       -1.03      2.39 o 
 -10  10   6        4.99        3.01      2.43 o 
  -9  10   6        1.02        0.36      0.93 o 
  -8  10   6        1.20        2.25      0.67 o 
  -7  10   6        3.78        3.26      0.90 o 
  -6  10   6      455.14      464.88      8.06 o 
  -5  10   6      202.85      188.89      3.43 o 
  -4  10   6       14.02       16.42      1.00 o 
  -3  10   6       94.55       87.64      1.51 o 
  -2  10   6        1.35       -0.57      0.83 o 
  -1  10   6       68.82       64.53      1.49 o 
   0  10   6        2.61        3.00      0.91 o 
   1  10   6        0.34        0.06      0.79 o 
   2  10   6       90.83       81.74      1.50 o 
   3  10   6        5.84        4.45      1.00 o 
   4  10   6       11.56       14.39      1.38 o 
   5  10   6       17.38       21.32      1.56 o 
   6  10   6        3.50        5.71      1.43 o 
 -11  11   6        0.78       -1.24      2.52 o 
 -10  11   6       12.55       10.28      2.76 o 
  -9  11   6        0.97       -0.51      1.03 o 
  -8  11   6        1.25        1.16      1.05 o 
  -7  11   6       47.77       44.67      1.21 o 
  -6  11   6        3.08        5.41      0.99 o 
  -5  11   6      196.65      204.66      2.92 o 
  -4  11   6        2.65        2.15      0.79 o 
  -3  11   6        6.50        7.71      0.90 o 
  -2  11   6        0.21       -0.83      0.83 o 
  -1  11   6       40.81       31.07      1.14 o 
   0  11   6       61.83       59.99      1.39 o 
   1  11   6      171.23      161.52      2.08 o 
   2  11   6        1.42        0.17      0.90 o 
   3  11   6       35.90       41.89      1.52 o 
   4  11   6       34.58       34.24      1.75 o 
   5  11   6       57.05       62.32      2.25 o 
 -10  12   6        0.15       -2.10      2.43 o 
  -9  12   6       98.66      100.45      2.29 o 
  -8  12   6        4.35        2.53      1.18 o 
  -7  12   6       83.01       80.63      3.78 o 
  -6  12   6        3.13        4.49      0.87 o 
  -5  12   6        8.69        8.70      0.88 o 
  -4  12   6      143.20      131.82      2.32 o 
  -3  12   6       19.97       21.38      1.04 o 
  -2  12   6        0.43       -0.37      0.76 o 
  -1  12   6       35.08       34.61      1.53 o 
   0  12   6        7.33        3.91      0.83 o 
   1  12   6        6.43        5.51      1.01 o 
   2  12   6       20.73       20.67      1.21 o 
   3  12   6        8.84        9.96      1.35 o 
   4  12   6       12.65       14.38      1.47 o 
   5  12   6        2.55        5.87      1.42 o 
 -10  13   6        0.01        1.28      2.64 o 
  -9  13   6       13.25       10.22      1.33 o 
  -8  13   6        1.71        1.13      1.24 o 
  -7  13   6        2.67        3.01      1.42 o 
  -6  13   6       15.24       13.95      1.20 o 
  -5  13   6        0.02        0.41      0.86 o 
  -4  13   6       13.23       15.16      1.02 o 
  -3  13   6        8.08        8.12      0.83 o 
  -2  13   6       96.08       89.16      1.47 o 
  -1  13   6       21.31       22.41      1.29 o 
   0  13   6       19.17       24.74      1.44 o 
   1  13   6       21.42       25.87      1.38 o 
   2  13   6        0.65        0.52      0.99 o 
   3  13   6       31.26       29.50      1.84 o 
   4  13   6        8.14        8.93      1.38 o 
   5  13   6        4.75        6.87      1.47 o 
 -10  14   6        0.68        1.16      2.76 o 
  -9  14   6        1.11        1.28      1.26 o 
  -8  14   6        0.18        1.37      1.31 o 
  -7  14   6       60.23       61.20      3.95 o 
  -6  14   6       12.31       11.36      1.22 o 
  -5  14   6        3.67        3.80      1.11 o 
  -4  14   6       32.29       26.71      1.56 o 
  -3  14   6        9.98        8.34      1.00 o 
  -2  14   6       28.46       26.46      1.34 o 
  -1  14   6        1.28        2.04      0.96 o 
   0  14   6        3.37       12.25      1.13 o 
   1  14   6       13.54       15.84      1.21 o 
   2  14   6       26.06       26.97      1.81 o 
   3  14   6        0.16        0.05      1.24 o 
   4  14   6        0.15        0.69      1.37 o 
  -9  15   6        0.74        0.00      1.39 o 
  -8  15   6        4.46        5.39      1.43 o 
  -7  15   6        0.67        0.82      1.13 o 
  -6  15   6        0.59       -0.77      1.08 o 
  -5  15   6        3.25        1.83      1.13 o 
  -4  15   6       28.40       27.37      1.67 o 
  -3  15   6       54.91       53.10      2.91 o 
  -2  15   6        8.79        4.03      1.12 o 
  -1  15   6      139.88      134.05      2.17 o 
   0  15   6       92.79       90.56      2.39 o 
   1  15   6        8.85        7.56      1.15 o 
   2  15   6        3.22        4.65      1.27 o 
   3  15   6       10.72       10.53      1.46 o 
   4  15   6        7.60        9.44      1.54 o 
  -8  16   6        0.34        0.75      1.43 o 
  -7  16   6       10.19       13.62      1.58 o 
  -6  16   6        0.53       -0.18      1.15 o 
  -5  16   6       20.82       22.07      1.53 o 
  -4  16   6        2.42        2.37      1.59 o 
  -3  16   6       11.07        9.43      1.32 o 
  -2  16   6       26.02       29.66      1.48 o 
  -1  16   6        0.05        0.72      1.00 o 
   0  16   6        5.74        7.27      1.10 o 
   1  16   6       27.79       29.84      1.48 o 
   2  16   6        0.46        0.35      1.33 o 
   3  16   6        3.44        4.31      1.44 o 
  -8  17   6        0.03       -0.52      1.45 o 
  -7  17   6        0.95        0.48      1.24 o 
  -6  17   6        3.98        3.06      1.26 o 
  -5  17   6        0.06        0.17      1.20 o 
  -4  17   6        0.19        0.24      1.21 o 
  -3  17   6        4.40        3.32      1.28 o 
  -2  17   6        2.65        6.14      1.30 o 
  -1  17   6        0.80        1.76      1.08 o 
   0  17   6       10.97        9.04      1.20 o 
   1  17   6        7.70        7.00      1.36 o 
   2  17   6        0.59        1.06      1.39 o 
  -7  18   6        0.20        0.55      1.29 o 
  -6  18   6        0.01       -0.99      1.22 o 
  -5  18   6        5.79        5.09      1.40 o 
  -4  18   6        0.42        1.13      1.53 o 
  -3  18   6       29.75       26.44      1.84 o 
  -2  18   6       10.37        9.08      1.36 o 
  -1  18   6        0.04        0.12      1.28 o 
   0  18   6        0.35        1.89      1.34 o 
   1  18   6        3.04        5.26      1.37 o 
   2  18   6       30.49       37.30      2.17 o 
  -6  19   6       22.08       25.87      1.76 o 
  -5  19   6       14.51       16.25      1.63 o 
  -4  19   6       39.23       44.62      2.11 o 
  -3  19   6       14.15       16.44      1.62 o 
  -2  19   6        2.85        0.84      1.32 o 
  -1  19   6        2.08        3.69      1.42 o 
   0  19   6       19.62       26.26      2.19 o 
  -4  20   6       40.17       42.51      2.21 o 
  -3  20   6        2.45        3.12      1.43 o 
  -2  20   6       20.55       20.11      1.65 o 
 -12   1   7        0.80        1.16      1.73 o 
 -11   1   7       20.25       14.73      1.27 o 
 -10   1   7        2.36       -0.15      1.04 o 
  -9   1   7       40.02       35.23      1.54 o 
  -8   1   7       12.84       13.77      0.70 o 
  -7   1   7       27.00       27.13      0.89 o 
  -6   1   7       42.37       56.16      0.84 o 
  -5   1   7       61.43       58.24      0.85 o 
  -4   1   7      328.01      356.48      3.03 o 
  -3   1   7        9.49        8.69      0.66 o 
  -2   1   7      604.87      627.08      3.09 o 
  -1   1   7       20.15       23.24      0.98 o 
   0   1   7        7.61       11.94      1.44 o 
   1   1   7       49.05       44.73      1.13 o 
   2   1   7       41.06       33.68      1.14 o 
   3   1   7       20.19       17.28      1.30 o 
   4   1   7        3.13        6.79      0.80 o 
   5   1   7      181.65      178.77      2.27 o 
   6   1   7        0.88        3.12      1.66 o 
 -12   2   7       66.37       64.09      3.14 o 
 -11   2   7       28.98       27.77      1.65 o 
 -10   2   7       14.95       14.07      1.17 o 
  -9   2   7        0.13       -0.07      1.07 o 
  -8   2   7        3.66        3.26      0.66 o 
  -7   2   7      289.22      311.21      2.00 o 
  -6   2   7       37.84       42.00      0.82 o 
  -5   2   7       60.15       59.15      0.84 o 
  -4   2   7      117.93      139.58      1.21 o 
  -3   2   7       35.06       38.91      0.93 o 
  -2   2   7       68.85       59.05      1.04 o 
  -1   2   7      328.50      348.07      2.44 o 
   0   2   7        3.80        2.86      0.75 o 
   1   2   7        4.11        2.18      0.72 o 
   2   2   7       47.57       38.77      1.12 o 
   3   2   7       71.34       61.74      1.27 o 
   4   2   7       19.80       19.50      0.93 o 
   5   2   7        7.44        5.02      0.99 o 
   6   2   7        0.40        1.52      1.59 o 
 -12   3   7        0.38       -1.16      1.90 o 
 -11   3   7       78.89       74.28      3.18 o 
 -10   3   7        2.76        0.71      2.35 o 
  -9   3   7      296.39      280.67      5.00 o 
  -8   3   7       39.49       36.55      1.68 o 
  -7   3   7       68.42       69.65      1.11 o 
  -6   3   7       85.88       87.75      1.10 o 
  -5   3   7       19.09       18.05      0.69 o 
  -4   3   7        5.62        5.80      0.65 o 
  -3   3   7       30.03       28.47      0.90 o 
  -2   3   7       60.26       64.35      1.10 o 
  -1   3   7        1.77       12.85      0.92 o 
   0   3   7        0.37        0.84      0.64 o 
   1   3   7       39.61       37.68      1.15 o 
   2   3   7        0.28       -0.22      0.66 o 
   3   3   7       16.43       14.91      0.86 o 
   4   3   7       19.34       17.26      0.93 o 
   5   3   7       13.13       10.70      0.92 o 
   6   3   7        1.67        1.88      1.68 o 
 -12   4   7        0.50        0.87      2.10 o 
 -11   4   7        3.31        2.72      1.90 o 
 -10   4   7       70.17       65.06      6.25 o 
  -9   4   7       37.32       32.17      2.91 o 
  -8   4   7      164.83      174.90      3.08 o 
  -7   4   7      309.87      331.09      2.85 o 
  -6   4   7       89.53      104.76      1.20 o 
  -5   4   7      198.57      196.75      2.08 o 
  -4   4   7       35.96       34.28      0.93 o 
  -3   4   7       76.82       72.60      1.45 o 
  -2   4   7       11.60       19.55      1.81 o 
  -1   4   7        6.34        8.83      0.73 o 
   0   4   7       59.27       59.34      1.20 o 
   1   4   7      266.68      259.50      1.85 o 
   2   4   7        3.87        2.60      0.74 o 
   3   4   7       13.33       14.85      0.89 o 
   4   4   7        3.14        1.84      0.79 o 
   5   4   7        0.05       -0.40      0.90 o 
   6   4   7        8.12        8.06      1.82 o 
 -12   5   7        0.04       -0.45      2.06 o 
 -11   5   7        0.93       -2.02      2.02 o 
 -10   5   7       14.17       14.02      1.88 o 
  -9   5   7      157.75      142.77      2.33 o 
  -8   5   7       18.76       17.04      1.13 o 
  -7   5   7      207.21      223.94      2.12 o 
  -6   5   7      223.66      242.82      2.42 o 
  -5   5   7      129.03      117.39      1.63 o 
  -4   5   7       11.12       15.64      0.80 o 
  -3   5   7        0.00        0.11      0.59 o 
  -2   5   7      158.16      148.69      1.42 o 
  -1   5   7      240.38      217.12      1.87 o 
   0   5   7      279.05      275.50      5.41 o 
   1   5   7        6.23        4.38      0.76 o 
   2   5   7      323.92      294.36      4.21 o 
   3   5   7      124.27      106.38      1.86 o 
   4   5   7       15.81       12.68      1.00 o 
   5   5   7       24.82       28.79      1.34 o 
   6   5   7        0.14        1.34      1.62 o 
 -12   6   7        4.99        3.92      2.31 o 
 -11   6   7        2.05        0.78      2.06 o 
 -10   6   7       27.39       26.37      2.97 o 
  -9   6   7        8.27        7.40      0.86 o 
  -8   6   7      233.52      232.40      2.07 o 
  -7   6   7       86.16       87.70      1.19 o 
  -6   6   7       56.18       51.99      1.12 o 
  -5   6   7      219.66      216.49      1.65 o 
  -4   6   7       15.54       17.08      0.90 o 
  -3   6   7        2.46        2.12      0.68 o 
  -2   6   7      650.94      640.88     11.68 o 
  -1   6   7       53.87       55.11      1.28 o 
   0   6   7       48.72       55.86      1.30 o 
   1   6   7       68.69       58.51      1.35 o 
   2   6   7       81.47       83.73      1.48 o 
   3   6   7        8.59       13.44      3.22 o 
   4   6   7        0.43        0.14      0.86 o 
   5   6   7        1.20        2.96      1.09 o 
   6   6   7        8.71        9.08      1.84 o 
 -12   7   7        4.61        7.02      2.43 o 
 -11   7   7        1.19       -1.16      2.02 o 
 -10   7   7        0.51       -1.16      2.06 o 
  -9   7   7        5.35        5.29      0.81 o 
  -8   7   7      157.52      145.61      1.81 o 
  -7   7   7      106.31      114.84      1.49 o 
  -6   7   7       22.37       19.23      0.95 o 
  -5   7   7      272.33      267.68      2.08 o 
  -4   7   7      190.61      188.80      4.78 o 
  -3   7   7        2.52        4.11      0.83 o 
  -2   7   7        4.50        5.61      1.82 o 
  -1   7   7      142.70      142.39      1.95 o 
   0   7   7      475.26      440.18      6.99 o 
   1   7   7       67.27       59.70      1.38 o 
   2   7   7       86.70       83.70      1.52 o 
   3   7   7        8.81        8.47      0.96 o 
   4   7   7        0.00        3.98      0.93 o 
   5   7   7        0.03       -0.40      1.04 o 
   6   7   7       17.08       22.31      1.66 o 
 -12   8   7        6.50        9.08      2.64 o 
 -11   8   7        0.01       -0.99      2.27 o 
 -10   8   7       10.09       14.28      2.39 o 
  -9   8   7        9.88        7.19      1.54 o 
  -8   8   7       18.54       16.29      1.03 o 
  -7   8   7       61.77       71.39      1.92 o 
  -6   8   7      159.00      138.69      2.59 o 
  -5   8   7       99.82      105.95      1.81 o 
  -4   8   7      210.67      199.64      3.20 o 
  -3   8   7      176.15      190.20      3.47 o 
  -2   8   7        0.47        1.94      0.88 o 
  -1   8   7       60.25       53.60      1.41 o 
   0   8   7       25.03       22.33      1.28 o 
   1   8   7        1.57        3.23      1.27 o 
   2   8   7       89.88       84.36      2.26 o 
   3   8   7       19.14       22.24      1.07 o 
   4   8   7        7.42        8.57      1.02 o 
   5   8   7        1.03        2.70      1.14 o 
 -11   9   7        0.88        2.02      2.48 o 
 -10   9   7        0.00       -1.82      2.15 o 
  -9   9   7       14.29       14.71      1.11 o 
  -8   9   7        1.63       -0.09      0.93 o 
  -7   9   7       57.17       56.54      1.31 o 
  -6   9   7       90.15       88.94      1.87 o 
  -5   9   7       16.53       14.12      1.09 o 
  -4   9   7      157.58      147.95      1.88 o 
  -3   9   7      151.86      161.50      1.83 o 
  -2   9   7        0.24       -0.34      0.85 o 
  -1   9   7        0.05        0.36      0.87 o 
   0   9   7       62.32       60.25      1.49 o 
   1   9   7       15.62       14.14      1.08 o 
   2   9   7        3.37        2.72      0.88 o 
   3   9   7        4.69        4.05      0.83 o 
   4   9   7       18.95       17.35      1.29 o 
   5   9   7        7.08        6.35      1.22 o 
 -11  10   7       11.88        8.46      2.76 o 
 -10  10   7       75.68       86.41      3.96 o 
  -9  10   7        2.93        2.85      0.97 o 
  -8  10   7       22.94       22.05      1.30 o 
  -7  10   7        8.42        5.66      0.96 o 
  -6  10   7        0.83        0.75      0.92 o 
  -5  10   7       69.48       74.73      1.70 o 
  -4  10   7      335.14      328.21      4.66 o 
  -3  10   7       47.67       43.88      1.33 o 
  -2  10   7      113.32      105.33      2.22 o 
  -1  10   7        4.39        3.77      1.11 o 
   0  10   7        2.13        0.92      0.89 o 
   1  10   7        2.29        1.29      0.83 o 
   2  10   7       60.61       58.61      1.44 o 
   3  10   7        0.08        0.81      1.03 o 
   4  10   7        1.54        3.12      1.12 o 
   5  10   7        1.57        1.36      1.17 o 
 -11  11   7        6.30        7.10      2.72 o 
 -10  11   7        4.21        7.96      2.60 o 
  -9  11   7        0.31       -0.82      0.82 o 
  -8  11   7        2.06        2.91      0.95 o 
  -7  11   7        5.14        4.02      0.99 o 
  -6  11   7       60.11       65.47      2.67 o 
  -5  11   7       19.98       11.15      1.16 o 
  -4  11   7       54.90       48.34      1.38 o 
  -3  11   7       25.76       23.50      1.24 o 
  -2  11   7       49.58       53.72      2.36 o 
  -1  11   7       39.99       38.12      1.46 o 
   0  11   7        0.47        0.40      0.83 o 
   1  11   7       22.21       21.96      1.15 o 
   2  11   7       11.16       11.34      1.02 o 
   3  11   7       13.49       13.32      1.43 o 
   4  11   7        1.93        6.78      1.41 o 
   5  11   7        4.53        4.87      1.24 o 
 -10  12   7        7.94        9.12      2.76 o 
  -9  12   7        5.73        4.51      1.25 o 
  -8  12   7        4.18        4.52      0.99 o 
  -7  12   7       10.33        9.48      0.95 o 
  -6  12   7        1.08        2.83      1.04 o 
  -5  12   7        0.91        0.96      1.03 o 
  -4  12   7      174.23      168.01      2.86 o 
  -3  12   7        0.07       -0.04      0.86 o 
  -2  12   7       17.18       16.25      1.11 o 
  -1  12   7        2.41        2.25      0.84 o 
   0  12   7        0.07       -0.31      0.85 o 
   1  12   7       10.39        9.55      0.97 o 
   2  12   7      141.29      149.33      3.93 o 
   3  12   7        3.25        3.80      1.85 o 
   4  12   7        0.62        2.47      1.39 o 
 -10  13   7        0.07       -2.35      2.64 o 
  -9  13   7        7.92        7.10      1.36 o 
  -8  13   7       17.55       17.53      1.55 o 
  -7  13   7        8.14       10.06      0.96 o 
  -6  13   7       95.60      101.49      1.72 o 
  -5  13   7       63.26       54.82      1.86 o 
  -4  13   7        6.29        4.54      0.95 o 
  -3  13   7       59.90       56.01      1.48 o 
  -2  13   7       14.58       14.21      0.97 o 
  -1  13   7       96.81       86.00      1.58 o 
   0  13   7        2.10        3.88      0.92 o 
   1  13   7        8.41        9.40      1.13 o 
   2  13   7        9.22       11.41      1.42 o 
   3  13   7       29.49       36.09      2.02 o 
   4  13   7       16.96       20.16      1.68 o 
  -9  14   7       13.83       14.06      1.52 o 
  -8  14   7        3.60        1.65      1.33 o 
  -7  14   7        7.35        7.99      1.19 o 
  -6  14   7        0.06        0.75      1.09 o 
  -5  14   7        1.25        0.20      0.90 o 
  -4  14   7        1.50        0.33      0.94 o 
  -3  14   7      114.96      101.16      2.02 o 
  -2  14   7        0.32        0.49      0.86 o 
  -1  14   7        2.30        3.59      1.02 o 
   0  14   7       12.13       12.14      1.17 o 
   1  14   7        3.70        2.43      1.03 o 
   2  14   7       13.82       11.26      1.41 o 
   3  14   7       36.41       45.11      2.31 o 
  -9  15   7       17.53       19.05      1.74 o 
  -8  15   7       11.28        8.84      1.58 o 
  -7  15   7        2.11        1.74      1.16 o 
  -6  15   7        9.14       10.04      1.27 o 
  -5  15   7        1.05       -0.33      1.12 o 
  -4  15   7       18.40       19.80      1.44 o 
  -3  15   7        0.23        0.46      1.15 o 
  -2  15   7        1.13        3.14      1.02 o 
  -1  15   7        3.99        6.02      1.09 o 
   0  15   7        0.07       -0.79      1.03 o 
   1  15   7       15.96       12.49      1.27 o 
   2  15   7        1.89        1.85      1.35 o 
   3  15   7        2.82        5.34      1.43 o 
  -8  16   7        0.06       -1.48      1.48 o 
  -7  16   7        2.04        2.16      1.20 o 
  -6  16   7        2.28        2.18      1.21 o 
  -5  16   7       14.22       10.61      1.35 o 
  -4  16   7        0.11       -0.63      1.24 o 
  -3  16   7       23.35       20.93      2.40 o 
  -2  16   7        5.19        5.00      1.32 o 
  -1  16   7       29.42       26.85      1.74 o 
   0  16   7        5.32        2.89      1.14 o 
   1  16   7       54.41       57.74      2.15 o 
   2  16   7        0.60        1.60      1.37 o 
  -7  17   7        3.51        4.33      1.34 o 
  -6  17   7        1.71        1.06      1.27 o 
  -5  17   7       23.81       27.05      1.80 o 
  -4  17   7       12.42       12.25      1.47 o 
  -3  17   7       22.36       20.93      1.62 o 
  -2  17   7       47.39       49.70      2.03 o 
  -1  17   7        2.27        3.01      1.27 o 
   0  17   7        5.07        6.68      1.72 o 
   1  17   7       10.22       12.87      1.59 o 
  -6  18   7        6.95        6.85      1.42 o 
  -5  18   7        6.60        6.39      1.47 o 
  -4  18   7       40.40       37.09      1.94 o 
  -3  18   7       40.87       43.92      2.46 o 
  -2  18   7       15.24       15.23      1.58 o 
  -1  18   7       19.56       20.82      1.65 o 
   0  18   7        1.79        1.69      1.58 o 
  -5  19   7        0.00       -1.32      1.32 o 
  -4  19   7        0.56       -0.68      1.63 o 
  -3  19   7        0.13       -0.30      1.39 o 
  -2  19   7        1.92        0.94      1.38 o 
 -11   0   8      177.19      175.71      3.47 o 
 -10   0   8        0.23       -0.91      1.57 o 
  -9   0   8       13.14       13.29      1.73 o 
  -8   0   8      197.31      181.01      4.11 o 
  -7   0   8       82.17       77.43      2.07 o 
  -6   0   8       10.57        9.49      0.93 o 
  -5   0   8        3.76        3.88      0.93 o 
  -4   0   8       61.27       64.43      1.57 o 
  -3   0   8     1090.79     1094.80     10.48 o 
  -2   0   8      238.00      207.19      4.35 o 
  -1   0   8       59.05       46.84      1.71 o 
   0   0   8      232.00      224.78      3.15 o 
   1   0   8       99.24       99.82      3.46 o 
   2   0   8       23.27       19.29      1.32 o 
   3   0   8      142.65      127.30      2.48 o 
   4   0   8       43.82       63.28      3.83 o 
   5   0   8        0.77        1.52      1.54 o 
 -12   1   8       10.22       10.65      2.02 o 
 -11   1   8       91.20       89.97      2.04 o 
 -10   1   8       13.59       13.88      1.26 o 
  -9   1   8       15.43       14.07      1.00 o 
  -8   1   8        0.95        2.32      0.88 o 
  -7   1   8       12.58       16.18      0.62 o 
  -6   1   8      370.58      379.49      3.38 o 
  -5   1   8       14.70       15.04      0.74 o 
  -4   1   8        1.49        0.51      0.62 o 
  -3   1   8       87.71       80.37      1.53 o 
  -2   1   8       50.02       46.69      1.09 o 
  -1   1   8       72.91       70.16      1.38 o 
   0   1   8      102.20       89.54      1.83 o 
   1   1   8       32.16       23.03      1.37 o 
   2   1   8        5.50        5.10      0.82 o 
   3   1   8        1.48        3.26      0.97 o 
   4   1   8        0.97        0.20      0.83 o 
   5   1   8        0.76        0.55      1.09 o 
 -12   2   8        6.56        2.10      2.02 o 
 -11   2   8       48.15       42.01      2.74 o 
 -10   2   8        1.69       -0.45      1.57 o 
  -9   2   8       14.45       14.94      1.03 o 
  -8   2   8        0.02        0.20      0.85 o 
  -7   2   8        8.33       11.92      0.68 o 
  -6   2   8      210.98      192.02     11.00 o 
  -5   2   8       54.04       53.88      1.01 o 
  -4   2   8        0.05        1.66      0.63 o 
  -3   2   8      163.54      173.85      2.34 o 
  -2   2   8        0.64        0.03      0.68 o 
  -1   2   8      160.10      142.64      1.53 o 
   0   2   8        0.00       -0.72      0.72 o 
   1   2   8        2.42        1.20      0.73 o 
   2   2   8       11.01        8.33      0.85 o 
   3   2   8        4.72        3.70      0.83 o 
   4   2   8       17.88       17.56      1.29 o 
   5   2   8        0.76        1.88      1.11 o 
 -12   3   8       14.70       11.47      2.23 o 
 -11   3   8       19.07       18.98      2.19 o 
 -10   3   8        1.87        1.06      1.09 o 
  -9   3   8        9.34        7.66      0.95 o 
  -8   3   8        0.14       -1.01      1.01 o 
  -7   3   8       30.33       33.55      1.00 o 
  -6   3   8      240.38      218.16      3.52 o 
  -5   3   8      103.59      107.25      1.24 o 
  -4   3   8       11.47        7.06      0.67 o 
  -2   3   8        1.81        5.92      0.73 o 
  -1   3   8      325.28      292.01      3.53 o 
   0   3   8      312.49      286.54      3.30 o 
   1   3   8       37.22       32.19      1.17 o 
   2   3   8       19.39       14.93      0.91 o 
   3   3   8       22.83       20.22      1.01 o 
   4   3   8        0.28       -0.59      0.90 o 
   5   3   8       16.61       24.14      4.73 o 
 -12   4   8       13.96       13.37      2.43 o 
 -11   4   8       24.69       24.14      2.76 o 
 -10   4   8       23.67       26.64      1.67 o 
  -9   4   8       27.03       28.87      1.37 o 
  -8   4   8      223.82      226.15      2.13 o 
  -7   4   8        2.70        2.81      0.78 o 
  -6   4   8      387.07      385.39      3.94 o 
  -5   4   8      113.29      114.67      1.61 o 
  -4   4   8       53.64       50.01      1.08 o 
  -2   4   8        5.51        8.31      0.76 o 
  -1   4   8      317.96      302.43      2.21 o 
   0   4   8        3.79        3.98      0.74 o 
   1   4   8      105.49      102.19      1.46 o 
   2   4   8        0.64        0.92      0.76 o 
   3   4   8        4.14        3.91      0.84 o 
   4   4   8       33.29       28.73      1.39 o 
   5   4   8        0.06        0.52      1.34 o 
 -12   5   8        6.87        3.09      2.35 o 
 -11   5   8        3.94        2.68      2.10 o 
 -10   5   8        3.79        3.26      1.11 o 
  -9   5   8       21.49       21.24      1.35 o 
  -8   5   8        0.00        0.08      0.89 o 
  -7   5   8        0.53        0.33      0.72 o 
  -6   5   8      197.26      188.48      2.35 o 
  -5   5   8        0.94        2.46      0.69 o 
  -4   5   8       51.95       44.43      1.15 o 
  -3   5   8      148.91      156.42      2.28 o 
  -2   5   8       30.66       47.28      1.15 o 
  -1   5   8       66.54       62.24      1.29 o 
   0   5   8        2.23        1.85      0.83 o 
   1   5   8       12.29       13.33      0.86 o 
   2   5   8        2.08        3.41      0.81 o 
   3   5   8        3.82        3.91      0.95 o 
   4   5   8       11.13       13.76      1.23 o 
   5   5   8        2.59        4.32      1.39 o 
 -12   6   8       20.15       22.08      2.85 o 
 -11   6   8       13.03       11.84      2.39 o 
 -10   6   8       58.07       57.69      1.83 o 
  -9   6   8       34.74       32.63      1.39 o 
  -8   6   8      219.87      228.51      3.90 o 
  -7   6   8        0.32        1.96      0.74 o 
  -6   6   8      340.09      339.87      3.85 o 
  -5   6   8       12.13       14.64      0.86 o 
  -4   6   8       24.84       28.70      1.10 o 
  -3   6   8       29.03       25.09      1.17 o 
  -2   6   8        4.63        8.32      0.84 o 
  -1   6   8       11.31        7.06      0.87 o 
   0   6   8        0.23        0.40      0.91 o 
   1   6   8       60.44       60.55      1.43 o 
   2   6   8        0.70        1.13      0.88 o 
   3   6   8        2.56        1.61      0.92 o 
   4   6   8       15.43       18.18      1.18 o 
   5   6   8        0.04        2.06      1.34 o 
 -12   7   8        0.30        0.66      2.43 o 
 -11   7   8        1.26        0.50      2.27 o 
 -10   7   8       54.08       50.83      1.74 o 
  -9   7   8        0.00        0.38      0.87 o 
  -8   7   8       14.09       16.59      1.18 o 
  -7   7   8        2.68        2.83      1.09 o 
  -6   7   8        1.15       -0.20      0.81 o 
  -5   7   8        0.03        0.69      0.66 o 
  -4   7   8      301.66      287.40      4.93 o 
  -3   7   8      313.91      308.07      3.28 o 
  -2   7   8       35.73       40.13      1.25 o 
  -1   7   8       75.45       73.99      1.42 o 
   0   7   8      373.25      332.46      5.39 o 
   1   7   8       34.74       32.11      1.29 o 
   2   7   8       31.28       32.98      3.08 o 
   3   7   8       13.90       11.18      1.04 o 
   4   7   8       21.74       25.95      1.37 o 
   5   7   8       10.54       13.24      1.59 o 
 -11   8   8       21.94       21.17      2.72 o 
 -10   8   8        2.17        2.35      2.23 o 
  -9   8   8        6.92        6.63      0.99 o 
  -8   8   8       51.49       54.97      1.77 o 
  -7   8   8       11.20        9.50      0.89 o 
  -6   8   8       89.87       84.69      1.54 o 
  -5   8   8       35.03       34.24      1.43 o 
  -4   8   8       21.87       22.19      1.06 o 
  -3   8   8      425.20      428.53      7.81 o 
  -2   8   8      441.32      450.56      4.74 o 
  -1   8   8       86.27       83.09      1.54 o 
   0   8   8       23.38       18.81      1.05 o 
   1   8   8      111.49       98.14      1.68 o 
   2   8   8        0.02        0.09      0.85 o 
   3   8   8       51.43       58.30      2.33 o 
   4   8   8        0.43       -0.32      1.00 o 
 -11   9   8       12.45       16.92      2.76 o 
 -10   9   8       31.20       31.86      3.26 o 
  -9   9   8       57.43       59.28      1.64 o 
  -8   9   8        0.01       -1.08      1.08 o 
  -7   9   8        0.15       -0.83      0.83 o 
  -6   9   8        0.90        0.93      0.99 o 
  -5   9   8      163.29      168.47      3.25 o 
  -4   9   8      138.00      149.42      5.08 o 
  -3   9   8       31.23       28.93      1.28 o 
  -2   9   8        2.71        3.38      0.94 o 
  -1   9   8       73.22       65.41      1.62 o 
   0   9   8       14.15       12.43      1.11 o 
   1   9   8       22.42       19.83      1.12 o 
   2   9   8        0.01        0.21      0.82 o 
   3   9   8        7.49       12.54      1.09 o 
   4   9   8        2.80        3.21      1.19 o 
 -11  10   8        7.93        6.35      2.68 o 
 -10  10   8        2.70        5.16      2.48 o 
  -9  10   8       16.00       16.43      1.17 o 
  -8  10   8        5.00        4.34      1.52 o 
  -7  10   8        0.31       -0.59      0.84 o 
  -6  10   8       21.90       19.99      1.20 o 
  -5  10   8       28.76       29.06      1.60 o 
  -4  10   8      168.86      150.54      2.61 o 
  -3  10   8       81.86       90.16      4.88 o 
  -2  10   8       54.22       49.32      1.76 o 
  -1  10   8        4.16        3.54      0.99 o 
   0  10   8       22.14       21.42      1.27 o 
   1  10   8        1.59        1.26      0.99 o 
   2  10   8       11.13       12.03      0.96 o 
   3  10   8        2.31        4.23      1.05 o 
   4  10   8       38.33       40.67      1.82 o 
 -11  11   8       15.12       15.27      2.97 o 
 -10  11   8        4.61        1.03      2.52 o 
  -9  11   8        1.05        2.56      1.27 o 
  -8  11   8        1.64        2.19      1.05 o 
  -7  11   8        2.92        2.50      0.90 o 
  -6  11   8        5.50        3.78      1.06 o 
  -5  11   8       30.23       24.50      1.54 o 
  -4  11   8        0.23       -1.01      1.01 o 
  -3  11   8       44.05       44.96      1.49 o 
  -2  11   8        5.55        5.80      1.03 o 
  -1  11   8        0.43       -0.07      0.94 o 
   0  11   8        3.05        0.73      0.95 o 
   1  11   8        1.40        1.08      0.93 o 
   2  11   8        7.41        9.06      1.06 o 
   3  11   8       44.13       49.11      1.85 o 
 -10  12   8        0.06       -2.52      2.52 o 
  -9  12   8        2.40        0.82      0.85 o 
  -8  12   8        3.27        5.11      1.14 o 
  -7  12   8       63.03       63.64      1.81 o 
  -6  12   8        5.31        3.88      1.17 o 
  -5  12   8       12.49       11.63      1.51 o 
  -4  12   8        6.37        3.44      1.27 o 
  -3  12   8       54.04       58.40      1.60 o 
  -2  12   8        0.48        1.41      0.99 o 
  -1  12   8        9.78       10.95      1.13 o 
   0  12   8        7.19        8.75      1.02 o 
   1  12   8        3.90        4.61      1.01 o 
   2  12   8        0.39        1.58      1.32 o 
   3  12   8       18.53       21.18      1.71 o 
 -10  13   8        0.04       -2.64      2.64 o 
  -9  13   8       10.52       11.22      1.50 o 
  -8  13   8       11.98       13.53      1.08 o 
  -7  13   8        9.87       10.81      1.05 o 
  -6  13   8        5.81        7.71      1.21 o 
  -5  13   8        3.20        3.71      1.19 o 
  -4  13   8       32.14       28.61      1.72 o 
  -3  13   8        6.22        6.49      1.26 o 
  -2  13   8        0.49        0.47      0.90 o 
  -1  13   8        3.65        1.92      0.92 o 
   0  13   8       10.05        8.95      1.08 o 
   1  13   8        0.05       -0.14      0.98 o 
   2  13   8       11.28       11.49      1.54 o 
   3  13   8       28.72       30.30      1.95 o 
  -9  14   8       15.96       18.99      3.14 o 
  -8  14   8        0.61        0.39      1.41 o 
  -7  14   8        4.58        4.14      0.99 o 
  -6  14   8        6.63        7.26      1.06 o 
  -5  14   8       45.72       45.17      1.54 o 
  -4  14   8        0.81        0.12      0.99 o 
  -3  14   8        0.04       -0.17      0.98 o 
  -2  14   8        5.34        4.50      0.95 o 
  -1  14   8       13.71       14.85      1.12 o 
   0  14   8       15.45       12.86      1.26 o 
   1  14   8       10.90       12.07      1.27 o 
   2  14   8        6.42        7.81      1.50 o 
  -8  15   8        4.28        5.83      1.94 o 
  -7  15   8        0.75       -0.82      1.16 o 
  -6  15   8        0.65        0.61      1.16 o 
  -5  15   8        3.18        1.83      1.19 o 
  -4  15   8       26.49       23.39      1.40 o 
  -3  15   8        0.59       -0.04      1.02 o 
  -2  15   8        0.25        0.16      1.05 o 
  -1  15   8        0.95        0.37      1.13 o 
   0  15   8        1.31        0.61      1.73 o 
   1  15   8        0.66        2.14      1.41 o 
  -8  16   8       15.50       15.63      1.79 o 
  -7  16   8        6.73        6.33      1.38 o 
  -6  16   8        5.26        4.52      1.29 o 
  -5  16   8        0.04       -0.60      1.21 o 
  -4  16   8       14.60       14.96      1.49 o 
  -3  16   8        2.15        1.49      1.27 o 
  -2  16   8        0.04        0.39      1.63 o 
  -1  16   8       10.07       10.89      1.47 o 
   0  16   8       29.80       34.60      3.71 o 
   1  16   8        1.41        2.87      1.46 o 
  -7  17   8        5.15        5.65      2.76 o 
  -6  17   8        3.45        1.13      1.31 o 
  -5  17   8        0.80        3.48      1.38 o 
  -4  17   8        5.75        4.04      1.41 o 
  -3  17   8        0.00       -0.99      2.17 o 
  -2  17   8        3.36        2.22      1.40 o 
  -1  17   8        3.44        3.38      1.44 o 
   0  17   8        8.34       11.41      1.86 o 
  -5  18   8        1.22        0.54      1.35 o 
  -4  18   8        0.05       -1.34      1.34 o 
  -3  18   8        1.59        3.20      1.56 o 
  -2  18   8        0.05        1.03      1.70 o 
 -12   1   9        0.14       -1.11      1.94 o 
 -11   1   9        0.62       -1.22      1.22 o 
 -10   1   9        0.15       -1.16      1.16 o 
  -9   1   9       12.02        8.71      1.06 o 
  -8   1   9       41.53       42.21      1.46 o 
  -7   1   9        5.37        1.94      0.83 o 
  -6   1   9       37.72       38.99      1.32 o 
  -5   1   9       15.07       13.23      0.77 o 
  -4   1   9       18.39       21.99      1.29 o 
  -3   1   9       39.43       45.69      1.13 o 
  -2   1   9      164.72      173.76      2.97 o 
  -1   1   9      142.10      136.91      2.49 o 
   0   1   9       36.44       35.86      1.78 o 
   1   1   9       13.85       16.52      0.97 o 
   2   1   9       15.92       13.71      0.96 o 
   3   1   9        7.01        4.68      0.90 o 
   4   1   9        8.24       11.61      1.45 o 
 -12   2   9        2.23       -1.16      2.02 o 
 -11   2   9       11.82       11.37      1.37 o 
 -10   2   9       64.80       64.01      2.03 o 
  -9   2   9        0.39       -0.19      0.95 o 
  -8   2   9        5.51        4.27      1.00 o 
  -7   2   9       23.86       24.28      1.01 o 
  -6   2   9        5.16        4.38      0.64 o 
  -5   2   9      127.75      117.90      1.55 o 
  -4   2   9      179.58      172.66      1.59 o 
  -3   2   9        3.60        3.88      0.76 o 
  -2   2   9       93.83       94.05      1.39 o 
  -1   2   9      126.27      112.64      1.52 o 
   0   2   9       43.92       38.18      1.19 o 
   1   2   9       11.84       14.90      0.94 o 
   2   2   9        2.11        2.64      0.85 o 
   3   2   9        5.15        3.96      0.91 o 
   4   2   9        6.34        7.82      1.11 o 
 -12   3   9       51.03       47.08      3.26 o 
 -11   3   9        7.39        5.18      1.31 o 
 -10   3   9       37.58       34.54      2.49 o 
  -9   3   9        0.42        0.24      0.97 o 
  -8   3   9        2.47        1.75      0.97 o 
  -7   3   9      117.76      105.54      3.59 o 
  -6   3   9       28.27       28.04      0.95 o 
  -5   3   9      197.21      200.43      1.78 o 
  -4   3   9       66.31       72.10      1.25 o 
  -3   3   9       65.46       62.53      1.19 o 
  -2   3   9        0.72       -0.13      0.71 o 
  -1   3   9        0.04       -0.56      0.73 o 
   0   3   9       57.35       54.11      1.30 o 
   1   3   9       71.66       65.91      1.41 o 
   2   3   9        9.26       10.30      0.93 o 
   3   3   9        0.30        1.03      0.87 o 
   4   3   9        0.05        1.32      1.02 o 
 -12   4   9       11.07       13.62      2.39 o 
 -11   4   9       56.35       54.24      3.34 o 
 -10   4   9       29.59       24.27      1.48 o 
  -9   4   9       50.16       48.62      1.57 o 
  -8   4   9        1.12        1.05      0.99 o 
  -7   4   9        6.33        9.37      0.86 o 
  -6   4   9       44.91       48.76      2.26 o 
  -5   4   9      301.57      294.57      3.42 o 
  -4   4   9       49.04       45.63      1.17 o 
  -3   4   9        0.02        0.06      0.70 o 
  -2   4   9        0.02       -0.70      0.70 o 
  -1   4   9       14.89       13.62      0.88 o 
   0   4   9       51.64       48.30      1.28 o 
   1   4   9       35.66       37.21      1.40 o 
   2   4   9        0.09        0.03      0.80 o 
   3   4   9        5.38        6.17      0.93 o 
   4   4   9        3.80        4.24      1.21 o 
 -12   5   9        7.07        5.12      2.35 o 
 -11   5   9        3.21        2.93      2.19 o 
 -10   5   9       21.85       21.29      1.37 o 
  -9   5   9       26.48       21.92      1.43 o 
  -8   5   9        7.29        5.74      1.04 o 
  -7   5   9       72.22       65.16      1.44 o 
  -6   5   9       20.14       23.15      1.27 o 
  -5   5   9      468.64      495.32     12.10 o 
  -4   5   9      215.63      209.28      3.48 o 
  -3   5   9       44.56       45.15      1.16 o 
  -2   5   9       16.60       15.18      0.90 o 
  -1   5   9       12.45       11.11      0.85 o 
   0   5   9       49.32       45.13      1.33 o 
   1   5   9       24.55       20.52      1.02 o 
   2   5   9        8.41        6.49      0.87 o 
   3   5   9        1.58        2.15      1.00 o 
   4   5   9       44.25       52.86      1.86 o 
 -12   6   9        2.20       -1.07      2.35 o 
 -11   6   9       12.19        8.54      2.43 o 
 -10   6   9        0.10       -0.91      1.17 o 
  -9   6   9        0.96       -0.96      0.96 o 
  -8   6   9        4.03        3.82      1.02 o 
  -7   6   9        3.03        2.16      0.84 o 
  -6   6   9      143.52      159.21      4.01 o 
  -5   6   9      338.92      333.45      6.18 o 
  -4   6   9      131.29      146.55      1.84 o 
  -3   6   9       36.51       34.84      1.25 o 
  -2   6   9      268.70      253.54      4.89 o 
  -1   6   9       72.34       70.80      1.34 o 
   0   6   9        0.37        0.46      0.86 o 
   1   6   9        6.53        3.99      1.02 o 
   2   6   9        9.43        8.38      1.03 o 
   3   6   9       10.98       15.03      1.33 o 
   4   6   9        3.90        5.70      1.10 o 
 -11   7   9        0.66        1.57      2.23 o 
 -10   7   9        1.64        0.10      1.19 o 
  -9   7   9        0.41        0.32      0.97 o 
  -8   7   9        7.47        7.83      1.06 o 
  -7   7   9        2.77        3.44      0.88 o 
  -6   7   9        4.63        3.82      0.95 o 
  -5   7   9       41.69       35.85      1.20 o 
  -4   7   9      135.39      126.50      2.78 o 
  -3   7   9      296.34      296.03      5.74 o 
  -2   7   9       14.09       13.62      0.95 o 
  -1   7   9        2.79        6.04      1.43 o 
   0   7   9        1.92        2.32      0.90 o 
   1   7   9        0.00        0.44      0.91 o 
   2   7   9       77.63       76.96      1.78 o 
   3   7   9        1.83        2.32      1.14 o 
   4   7   9       14.52       18.83      1.49 o 
 -11   8   9        2.81        3.09      2.39 o 
 -10   8   9       45.75       41.87      2.76 o 
  -9   8   9        1.46        3.10      1.04 o 
  -8   8   9        1.59        1.90      1.05 o 
  -7   8   9       11.12       14.09      1.03 o 
  -6   8   9        1.33       -0.34      0.88 o 
  -5   8   9        1.12        0.28      0.92 o 
  -4   8   9      177.00      176.16      4.06 o 
  -3   8   9        1.04       30.66      3.14 o 
  -2   8   9       10.64       11.46      0.99 o 
  -1   8   9       14.55       11.85      0.99 o 
   0   8   9        6.92        8.17      0.99 o 
   1   8   9       14.26       17.92      2.41 o 
   2   8   9        0.60        1.40      0.98 o 
   3   8   9        0.06       -0.08      1.01 o 
 -11   9   9        6.38        5.65      2.60 o 
 -10   9   9        0.30        0.66      1.22 o 
  -9   9   9        2.44        1.02      1.74 o 
  -8   9   9       12.57       12.26      1.21 o 
  -7   9   9       15.37       18.27      1.11 o 
  -6   9   9       56.08       58.97      1.55 o 
  -5   9   9       60.90       57.96      1.97 o 
  -4   9   9       34.67       35.54      1.68 o 
  -3   9   9      118.96      125.40      2.87 o 
  -2   9   9       34.04       34.80      1.34 o 
  -1   9   9        0.38        0.35      0.89 o 
   0   9   9        0.29       -0.16      0.87 o 
   1   9   9        0.04       -0.93      0.93 o 
   2   9   9       36.85       45.92      2.74 o 
   3   9   9       10.70       10.06      1.16 o 
 -11  10   9        5.41        4.62      2.68 o 
 -10  10   9       56.28       58.93      3.88 o 
  -9  10   9        5.98        8.09      1.17 o 
  -8  10   9       21.01       23.24      1.51 o 
  -7  10   9        0.30        0.79      0.93 o 
  -6  10   9       10.74       10.55      1.08 o 
  -5  10   9       37.08       37.27      1.53 o 
  -4  10   9       27.93       27.00      1.44 o 
  -3  10   9        9.67       11.19      0.99 o 
  -2  10   9        3.39        3.07      0.91 o 
  -1  10   9       27.55       24.21      1.21 o 
   0  10   9        1.13        0.51      0.93 o 
   1  10   9        1.84        1.16      0.97 o 
   2  10   9        4.07        3.69      1.10 o 
   3  10   9        0.99        2.20      1.09 o 
 -10  11   9        8.06        7.55      2.76 o 
  -9  11   9       14.63       17.63      1.42 o 
  -8  11   9        9.65        8.56      1.26 o 
  -7  11   9       14.07       13.90      1.12 o 
  -6  11   9       23.06       22.78      1.35 o 
  -5  11   9        7.37        7.69      1.07 o 
  -4  11   9        3.83        6.14      1.22 o 
  -3  11   9       50.80       49.22      2.17 o 
  -2  11   9      124.93      118.26      3.11 o 
  -1  11   9        0.02        0.61      1.05 o 
   0  11   9        0.13        0.35      0.92 o 
   1  11   9        5.10        4.01      0.96 o 
   2  11   9        0.69        7.01      1.15 o 
 -10  12   9       18.97       19.73      3.18 o 
  -9  12   9        3.92        6.90      2.08 o 
  -8  12   9        0.64        1.05      1.23 o 
  -7  12   9        0.21       -0.67      0.95 o 
  -6  12   9        0.25        0.28      1.00 o 
  -5  12   9        4.69        4.00      1.21 o 
  -4  12   9       38.36       41.55      1.95 o 
  -3  12   9        0.34       -0.07      1.21 o 
  -2  12   9        2.48        1.06      1.04 o 
  -1  12   9       20.51       20.73      1.33 o 
   0  12   9        0.22       -0.15      0.94 o 
   1  12   9        3.32        2.79      0.95 o 
   2  12   9       23.81       27.84      1.49 o 
  -9  13   9        4.24        5.01      1.03 o 
  -8  13   9        2.14        1.32      1.39 o 
  -7  13   9        1.03        0.40      1.01 o 
  -6  13   9        5.13        5.59      1.26 o 
  -5  13   9        9.90        8.82      1.27 o 
  -4  13   9       29.17       35.91      1.80 o 
  -3  13   9        0.29        0.85      1.20 o 
  -2  13   9       14.12       14.25      1.22 o 
  -1  13   9        4.25        3.74      0.99 o 
   0  13   9       13.87       16.72      1.21 o 
   1  13   9        5.75        6.74      1.20 o 
  -9  14   9        0.08       -1.69      2.52 o 
  -8  14   9        4.64        5.59      1.31 o 
  -7  14   9        6.74        5.73      1.10 o 
  -6  14   9       31.15       29.53      1.49 o 
  -5  14   9        8.82        9.25      1.17 o 
  -4  14   9        7.25        8.93      1.16 o 
  -3  14   9        3.05        1.48      1.12 o 
  -2  14   9       12.68       13.28      1.29 o 
  -1  14   9        0.22        0.64      1.01 o 
   0  14   9       17.77       22.75      1.88 o 
   1  14   9       14.09       14.05      1.66 o 
  -8  15   9       13.75       14.47      1.79 o 
  -7  15   9        6.64        8.74      1.34 o 
  -6  15   9       11.68       14.76      1.27 o 
  -5  15   9        6.93        9.76      1.18 o 
  -4  15   9       65.66       69.97      1.86 o 
  -3  15   9        0.83       -1.09      1.09 o 
  -2  15   9        6.72        5.17      1.19 o 
  -1  15   9        0.05       -0.97      1.14 o 
   0  15   9        8.30       11.42      1.48 o 
  -7  16   9        1.42       -0.44      1.60 o 
  -6  16   9        1.91        0.78      1.33 o 
  -5  16   9        5.32        4.79      1.44 o 
  -4  16   9        0.72        0.03      1.15 o 
  -3  16   9        4.01        3.95      1.44 o 
  -2  16   9        0.14       -1.36      1.36 o 
  -1  16   9        1.44        1.03      1.41 o 
  -5  17   9        9.97       10.26      1.55 o 
  -4  17   9        5.36        4.48      1.49 o 
  -3  17   9       11.10       15.39      1.64 o 
 -12   0  10        5.75        1.40      2.02 o 
 -11   0  10        1.20       -1.07      1.82 o 
 -10   0  10        2.33       -0.99      1.77 o 
  -9   0  10       32.11       27.00      1.88 o 
  -8   0  10        0.02        1.11      1.28 o 
  -7   0  10        0.52        1.38      1.31 o 
  -6   0  10       25.69       19.46      1.22 o 
  -5   0  10       12.60        8.29      1.11 o 
  -4   0  10      186.36      168.97      2.94 o 
  -3   0  10      125.57      121.66      2.40 o 
  -2   0  10      114.68      103.81      3.14 o 
  -1   0  10        5.67        2.08      1.17 o 
   0   0  10       30.15       25.56      2.80 o 
   1   0  10       28.02       26.00      2.15 o 
   2   0  10       14.86       14.60      1.53 o 
   3   0  10       16.25       15.98      1.60 o 
 -12   1  10        0.05       -1.38      1.38 o 
 -11   1  10       14.81       14.06      1.49 o 
 -10   1  10        0.44       -1.28      1.28 o 
  -9   1  10       64.77       61.70      1.78 o 
  -8   1  10        0.03        0.22      0.90 o 
  -7   1  10        9.52       11.34      1.03 o 
  -6   1  10        0.68       -0.47      0.66 o 
  -4   1  10      113.43      111.02      2.92 o 
  -3   1  10      145.34      134.19      2.41 o 
  -2   1  10        6.82        5.66      0.84 o 
  -1   1  10       35.16       31.71      1.20 o 
   0   1  10        0.11        1.36      0.84 o 
   1   1  10       12.00        8.46      0.93 o 
   2   1  10        2.60        5.37      0.96 o 
   3   1  10        4.83        7.26      1.03 o 
 -12   2  10       10.84        8.21      2.31 o 
 -11   2  10       10.47        5.25      1.43 o 
 -10   2  10       13.18       12.78      1.20 o 
  -9   2  10        0.34        0.24      1.06 o 
  -8   2  10        0.89       -0.89      0.89 o 
  -7   2  10       11.04       10.18      1.01 o 
  -6   2  10       39.55       34.20      1.54 o 
  -5   2  10       51.12       50.83      1.30 o 
  -4   2  10       69.75       79.17      1.35 o 
  -3   2  10       16.07       18.97      0.97 o 
  -2   2  10       18.42       16.02      0.92 o 
  -1   2  10       81.37       69.39      1.40 o 
   0   2  10        5.57        2.87      0.86 o 
   1   2  10        8.62        8.93      0.96 o 
   2   2  10        0.71        2.18      0.91 o 
   3   2  10        4.39        5.87      1.01 o 
 -12   3  10        0.04       -2.06      2.06 o 
 -11   3  10        9.74        7.65      1.43 o 
 -10   3  10       31.15       32.44      1.61 o 
  -9   3  10       35.00       35.07      1.61 o 
  -8   3  10       13.12        8.37      1.16 o 
  -7   3  10       22.20       23.06      1.25 o 
  -6   3  10        0.00       -0.06      0.80 o 
  -5   3  10       47.48       52.87      1.21 o 
  -4   3  10      174.27      166.44      2.28 o 
  -3   3  10       28.96       27.08      1.11 o 
  -2   3  10        1.40        0.44      0.83 o 
  -1   3  10       53.48       48.85      1.42 o 
   0   3  10        1.75        2.64      0.86 o 
   1   3  10        4.04        4.41      0.91 o 
   2   3  10       26.33       28.76      1.34 o 
   3   3  10        0.17        0.77      1.06 o 
 -12   4  10       23.04       26.33      2.85 o 
 -11   4  10        8.20        7.64      1.41 o 
 -10   4  10        4.83        3.64      1.10 o 
  -9   4  10        8.18        7.23      1.11 o 
  -8   4  10       31.40       28.61      1.58 o 
  -7   4  10       55.54       49.53      1.72 o 
  -6   4  10      260.74      251.30      3.28 o 
  -5   4  10       17.61       19.41      0.96 o 
  -4   4  10       13.28       14.89      0.90 o 
  -3   4  10        0.33       -0.73      0.73 o 
  -2   4  10       34.76       36.18      1.17 o 
  -1   4  10       14.95       15.29      0.96 o 
   0   4  10        0.02       -0.84      0.84 o 
   1   4  10       10.85       12.65      1.00 o 
   2   4  10        0.93        1.35      0.91 o 
   3   4  10        1.92        1.42      1.09 o 
 -11   5  10        6.94        6.22      1.44 o 
 -10   5  10        0.40       -0.15      1.05 o 
  -9   5  10       16.40       17.57      1.24 o 
  -8   5  10        1.85        1.05      1.05 o 
  -7   5  10        0.32        1.68      0.90 o 
  -6   5  10       80.84       94.85      1.77 o 
  -5   5  10        9.43       12.44      0.93 o 
  -4   5  10       41.46       39.16      1.17 o 
  -3   5  10       12.94       14.58      0.92 o 
  -2   5  10        0.28        0.38      0.81 o 
  -1   5  10       42.62       40.11      1.28 o 
   0   5  10        0.82        0.17      0.84 o 
   1   5  10        7.01        6.27      0.92 o 
   2   5  10        0.50        1.75      1.04 o 
   3   5  10        3.33        5.69      1.29 o 
 -11   6  10        3.25        1.69      2.39 o 
 -10   6  10        1.71        1.64      1.10 o 
  -9   6  10        4.47        3.92      1.15 o 
  -8   6  10        1.86        2.30      1.10 o 
  -7   6  10       13.61       12.48      1.04 o 
  -6   6  10      405.23      405.74      8.48 o 
  -5   6  10        3.93        6.33      1.03 o 
  -4   6  10        4.09        8.30      0.92 o 
  -3   6  10       18.97       18.44      1.12 o 
  -2   6  10       53.22       57.76      1.53 o 
  -1   6  10       15.38       13.34      1.07 o 
   0   6  10        7.19        8.41      1.01 o 
   1   6  10        1.86        9.38      1.18 o 
   2   6  10        0.07       -0.47      1.13 o 
   3   6  10       16.78       22.08      3.18 o 
 -11   7  10        5.72        2.72      2.39 o 
 -10   7  10        0.04        0.75      1.04 o 
  -9   7  10       13.56       14.96      1.23 o 
  -8   7  10       22.10       22.78      1.45 o 
  -7   7  10       33.00       29.06      1.37 o 
  -6   7  10       11.27       13.88      1.14 o 
  -5   7  10        0.34        1.78      0.99 o 
  -4   7  10      142.08      169.52      3.79 o 
  -3   7  10       88.39       82.87      2.10 o 
  -2   7  10        0.53        0.45      0.90 o 
  -1   7  10       53.27       59.43      1.99 o 
   0   7  10       33.48       27.83      1.38 o 
   1   7  10        4.08        3.63      1.05 o 
   2   7  10       36.60       42.60      1.62 o 
 -11   8  10        7.69        5.03      2.56 o 
 -10   8  10        2.62        0.06      1.35 o 
  -9   8  10       15.61       16.47      1.29 o 
  -8   8  10        1.20        0.72      1.34 o 
  -7   8  10        4.81        4.89      1.02 o 
  -6   8  10       65.10       63.04      2.07 o 
  -5   8  10       45.20       47.56      1.61 o 
  -4   8  10      190.14      192.30      5.73 o 
  -3   8  10        1.70        2.01      0.90 o 
  -2   8  10       98.87       96.52      2.52 o 
  -1   8  10       59.89       61.50      1.52 o 
   0   8  10       11.98       14.78      1.14 o 
   1   8  10       16.15       15.19      1.20 o 
   2   8  10       11.57       15.08      1.41 o 
 -10   9  10       12.57        9.38      3.32 o 
  -9   9  10       15.18       18.78      1.38 o 
  -8   9  10       53.85       58.50      2.65 o 
  -7   9  10       88.87       90.83      2.74 o 
  -6   9  10       59.97       66.30      1.70 o 
  -5   9  10        0.09       -0.96      0.96 o 
  -4   9  10       15.20       16.93      1.22 o 
  -3   9  10       49.02       50.47      1.94 o 
  -2   9  10       11.54        8.01      1.00 o 
  -1   9  10        7.00        9.44      1.58 o 
   0   9  10       27.84       29.62      1.43 o 
   1   9  10        4.45        5.02      1.08 o 
   2   9  10        0.00        0.94      1.19 o 
 -10  10  10       11.99       14.82      1.66 o 
  -9  10  10        2.06        4.91      1.23 o 
  -8  10  10        0.88        1.57      1.60 o 
  -7  10  10       41.82       41.85      1.51 o 
  -6  10  10        2.55        0.63      1.46 o 
  -5  10  10       17.40       12.47      1.18 o 
  -4  10  10       10.20        9.98      1.17 o 
  -3  10  10       82.35       83.82      2.96 o 
  -2  10  10       14.01       15.52      1.11 o 
  -1  10  10        0.02        0.07      0.97 o 
   0  10  10        0.34       -0.32      1.01 o 
   1  10  10       13.53       14.62      1.20 o 
 -10  11  10        7.48        8.91      3.38 o 
  -9  11  10       49.76       60.26      2.90 o 
  -8  11  10       11.87       12.60      1.39 o 
  -7  11  10        6.16        5.90      1.10 o 
  -6  11  10       20.18       20.81      1.29 o 
  -5  11  10        2.83        2.55      1.05 o 
  -4  11  10        5.21        5.49      1.10 o 
  -3  11  10       10.34        9.55      1.22 o 
  -2  11  10        7.30        8.37      1.22 o 
  -1  11  10       26.65       22.87      1.30 o 
   0  11  10        4.28        5.56      1.11 o 
   1  11  10        3.88        4.50      1.16 o 
  -9  12  10        6.59        8.60      1.40 o 
  -8  12  10        2.33        2.00      1.28 o 
  -7  12  10       11.28       13.14      1.40 o 
  -6  12  10        0.00       -0.24      1.05 o 
  -5  12  10        1.67        9.19      3.14 o 
  -4  12  10        0.05        1.10      1.08 o 
  -3  12  10      100.54      105.25      2.05 o 
  -2  12  10        0.30        0.78      1.00 o 
  -1  12  10       14.97       16.02      1.21 o 
   0  12  10       10.99       10.23      1.10 o 
  -8  13  10        7.15        5.84      2.44 o 
  -7  13  10        1.70        1.20      1.35 o 
  -6  13  10        0.95        1.14      1.13 o 
  -5  13  10        0.45       -1.10      1.10 o 
  -4  13  10        3.95        2.88      1.14 o 
  -3  13  10        4.40        8.08      1.27 o 
  -2  13  10        1.48        2.26      1.19 o 
  -1  13  10        0.08       -1.05      1.05 o 
   0  13  10        0.07       -0.31      0.98 o 
  -8  14  10        1.88        1.67      1.34 o 
  -7  14  10        6.35        8.53      1.43 o 
  -6  14  10        4.15        3.40      1.18 o 
  -5  14  10        0.83        0.41      1.12 o 
  -4  14  10        0.13       -0.29      1.42 o 
  -3  14  10       26.25       30.51      1.64 o 
  -2  14  10        2.66        1.43      1.19 o 
  -1  14  10        2.10        0.77      1.07 o 
  -6  15  10        4.46        6.74      1.11 o 
  -5  15  10        2.19        2.17      1.19 o 
  -4  15  10        0.08       -0.28      1.17 o 
  -3  15  10        7.80       11.23      1.36 o 
  -2  15  10        0.17       -0.47      1.55 o 
 -11   1  11       11.94       11.38      1.63 o 
 -10   1  11        3.77        1.97      1.19 o 
  -9   1  11        2.61        1.26      1.01 o 
  -8   1  11       14.76       12.05      1.14 o 
  -7   1  11        3.75        6.16      1.06 o 
  -6   1  11       26.80       26.84      1.33 o 
  -5   1  11       95.41       91.38      1.78 o 
  -4   1  11       20.13       22.55      1.05 o 
  -3   1  11       32.29       30.43      1.48 o 
  -2   1  11        0.01       -0.67      0.81 o 
  -1   1  11       27.76       25.81      1.18 o 
   0   1  11       45.65       39.81      1.58 o 
   1   1  11        2.28        6.13      1.04 o 
   2   1  11        0.91        0.40      1.34 o 
 -11   2  11        0.05       -1.38      1.38 o 
 -10   2  11        4.46        2.10      1.20 o 
  -9   2  11       13.30       14.35      1.52 o 
  -8   2  11        9.87       10.22      1.13 o 
  -7   2  11       47.03       44.98      2.14 o 
  -6   2  11        0.16        1.54      0.88 o 
  -5   2  11       31.04       41.23      1.46 o 
  -4   2  11       69.40       68.26      1.66 o 
  -3   2  11       77.57       71.26      2.02 o 
  -2   2  11        1.61        2.42      0.88 o 
  -1   2  11        0.02        0.09      0.87 o 
   0   2  11       34.99       39.27      1.37 o 
   1   2  11       26.96       35.58      1.39 o 
   2   2  11        7.79       10.99      1.52 o 
 -11   3  11        3.53        3.13      1.47 o 
 -10   3  11       20.47       19.86      1.39 o 
  -9   3  11        3.88        2.48      1.19 o 
  -8   3  11       39.40       37.38      2.29 o 
  -7   3  11        8.66       11.21      1.16 o 
  -6   3  11       16.16       15.59      1.03 o 
  -5   3  11      140.50      151.40      2.97 o 
  -4   3  11        2.89        2.94      0.82 o 
  -3   3  11        6.60        6.37      0.89 o 
  -2   3  11       15.86       15.58      0.99 o 
  -1   3  11        5.50        7.95      0.94 o 
   0   3  11       10.44       12.46      1.03 o 
   1   3  11        4.12        4.85      1.01 o 
   2   3  11        6.06        4.31      1.07 o 
 -11   4  11        0.01       -1.59      1.59 o 
 -10   4  11       18.98       20.93      1.42 o 
  -9   4  11       26.13       26.20      2.39 o 
  -8   4  11       43.67       40.60      1.81 o 
  -7   4  11       58.97       46.70      1.82 o 
  -6   4  11       62.46       67.11      1.49 o 
  -5   4  11       71.60       77.63      2.02 o 
  -4   4  11       19.77       22.71      1.21 o 
  -3   4  11       23.22       17.34      1.14 o 
  -2   4  11        1.01        0.76      0.91 o 
  -1   4  11        0.86        0.04      0.89 o 
   0   4  11        7.48        7.61      0.99 o 
   1   4  11        0.10       -0.93      0.93 o 
 -11   5  11        4.42        2.61      1.49 o 
 -10   5  11        7.63        7.22      1.26 o 
  -9   5  11       13.41       12.30      1.32 o 
  -8   5  11       11.96       16.01      1.39 o 
  -7   5  11       40.67       30.58      1.78 o 
  -6   5  11       48.97       51.78      2.29 o 
  -5   5  11       52.71       63.69      1.54 o 
  -4   5  11       10.18        9.64      0.89 o 
  -3   5  11       70.56       70.20      1.45 o 
  -2   5  11       11.09       11.48      0.98 o 
  -1   5  11        7.23        8.29      0.95 o 
   0   5  11       13.77       19.19      1.13 o 
   1   5  11       17.27       17.10      1.17 o 
 -11   6  11        0.45       -1.44      1.44 o 
 -10   6  11        0.61       -1.18      1.18 o 
  -9   6  11       58.98       57.10      1.93 o 
  -8   6  11       21.32       22.28      1.60 o 
  -7   6  11       28.24       31.97      1.76 o 
  -6   6  11       16.35       16.35      1.21 o 
  -5   6  11       29.79       33.53      1.51 o 
  -4   6  11        7.25        6.64      0.96 o 
  -3   6  11       17.11       17.18      1.12 o 
  -2   6  11       34.88       33.70      1.41 o 
  -1   6  11       11.74       14.98      1.17 o 
   0   6  11       39.78       46.16      1.61 o 
   1   6  11       23.55       27.46      1.82 o 
 -11   7  11        0.74       -2.35      2.35 o 
 -10   7  11        3.67        4.28      1.22 o 
  -9   7  11        0.73       -0.24      1.17 o 
  -8   7  11       43.33       45.68      1.86 o 
  -7   7  11       14.62       15.68      1.41 o 
  -6   7  11       81.66       91.90      2.49 o 
  -5   7  11       58.53       54.29      2.59 o 
  -4   7  11        0.93       -0.31      1.03 o 
  -3   7  11       28.97       27.92      1.34 o 
  -2   7  11        0.04        0.65      0.93 o 
  -1   7  11       61.55       64.43      2.79 o 
   0   7  11        5.74       14.63      1.24 o 
   1   7  11        0.36        1.33      1.10 o 
 -10   8  11        3.12       -0.61      1.46 o 
  -9   8  11        1.20        0.56      1.38 o 
  -8   8  11       58.23       63.53      2.92 o 
  -7   8  11       32.67       34.14      1.80 o 
  -6   8  11        0.39        0.89      1.03 o 
  -5   8  11       12.27       11.81      1.18 o 
  -4   8  11        3.33       -0.04      1.05 o 
  -3   8  11        6.87        6.87      1.00 o 
  -2   8  11       22.96       24.55      1.77 o 
  -1   8  11        1.32        2.78      1.07 o 
   0   8  11       13.84       14.23      1.24 o 
 -10   9  11        3.78        1.97      2.00 o 
  -9   9  11       45.39       53.45      1.96 o 
  -8   9  11        3.86        3.65      1.30 o 
  -7   9  11        0.51        1.55      1.24 o 
  -6   9  11       30.06       34.73      2.74 o 
  -5   9  11        2.15        0.80      1.05 o 
  -4   9  11        0.00       -0.80      1.04 o 
  -3   9  11       34.72       32.67      1.64 o 
  -2   9  11       10.32        9.24      1.08 o 
  -1   9  11       34.40       41.19      2.03 o 
   0   9  11       41.25       51.71      2.10 o 
  -9  10  11       46.88       56.91      3.11 o 
  -8  10  11       54.53       57.23      2.33 o 
  -7  10  11        7.93        7.96      1.37 o 
  -6  10  11        0.05        0.74      1.05 o 
  -5  10  11        7.94        7.91      1.20 o 
  -4  10  11       14.86       15.74      1.31 o 
  -3  10  11        5.46        5.68      1.16 o 
  -2  10  11        9.98       10.22      1.14 o 
  -1  10  11        0.41       -0.33      1.05 o 
   0  10  11        0.71        0.32      1.11 o 
  -9  11  11        1.44        0.05      1.59 o 
  -8  11  11        3.50        3.19      1.34 o 
  -7  11  11        1.40        0.44      1.27 o 
  -6  11  11        0.03       -0.39      1.07 o 
  -5  11  11        6.69        5.15      1.25 o 
  -4  11  11       11.69       12.81      1.76 o 
  -3  11  11       16.42       12.18      1.53 o 
  -2  11  11        8.59        8.12      1.37 o 
  -1  11  11        4.17        5.13      1.13 o 
  -8  12  11        3.66        3.00      1.36 o 
  -7  12  11        7.49        6.58      1.45 o 
  -6  12  11        0.68       -0.02      1.15 o 
  -5  12  11       14.02       17.99      1.38 o 
  -4  12  11        0.10        0.29      1.18 o 
  -3  12  11       11.20       13.22      1.38 o 
  -2  12  11        4.90        4.43      1.22 o 
  -7  13  11        3.99        3.32      3.03 o 
  -6  13  11       24.43       31.80      1.69 o 
  -5  13  11        0.31        2.36      1.25 o 
  -4  13  11       22.93       25.10      1.58 o 
  -3  13  11        4.31        4.47      1.25 o 
  -5  14  11       14.38       14.34      1.61 o 
 -11   0  12       21.13       24.10      2.68 o 
 -10   0  12        1.64       -1.46      1.46 o 
  -9   0  12        0.03       -1.59      1.59 o 
  -8   0  12        4.73        3.20      1.57 o 
  -7   0  12        0.33       -0.79      1.41 o 
  -6   0  12        1.27        0.84      1.54 o 
  -5   0  12        3.19        3.31      1.21 o 
  -4   0  12      129.79      120.50      3.85 o 
  -3   0  12        1.59       -0.20      1.22 o 
  -2   0  12        9.22       11.84      1.78 o 
  -1   0  12        3.91        2.54      1.91 o 
   0   0  12       29.39       36.94      2.23 o 
 -11   1  12        0.20       -1.53      1.53 o 
 -10   1  12        9.34        7.30      1.37 o 
  -9   1  12       11.01       11.56      1.21 o 
  -8   1  12        3.93        2.64      1.08 o 
  -7   1  12        0.03        3.41      1.06 o 
  -6   1  12       14.57       13.62      1.26 o 
  -5   1  12       19.63       22.10      1.27 o 
  -4   1  12       10.41        9.10      1.19 o 
  -3   1  12        0.04        1.25      0.93 o 
  -2   1  12       28.16       26.12      2.07 o 
  -1   1  12        7.94       18.54      1.13 o 
   0   1  12        3.98        9.27      1.41 o 
 -11   2  12        7.82        4.96      1.68 o 
 -10   2  12        0.01       -1.21      1.21 o 
  -9   2  12        0.59        0.80      1.24 o 
  -8   2  12        0.94       -0.30      1.05 o 
  -7   2  12        0.17        4.54      1.56 o 
  -6   2  12        0.11        0.47      1.09 o 
  -5   2  12       27.28       28.10      1.83 o 
  -4   2  12       33.76       36.29      1.31 o 
  -3   2  12       13.62       14.21      1.03 o 
  -2   2  12       10.83       12.81      1.51 o 
  -1   2  12        0.05       -0.78      0.95 o 
   0   2  12        7.98       13.45      1.17 o 
 -11   3  12        0.09       -1.55      1.55 o 
 -10   3  12       19.72       19.83      1.51 o 
  -9   3  12        4.36        2.65      1.40 o 
  -8   3  12        9.91       11.53      2.13 o 
  -7   3  12        7.20        7.08      1.18 o 
  -6   3  12        1.60       -0.29      1.04 o 
  -5   3  12        7.35        7.38      1.02 o 
  -4   3  12       10.28        9.87      0.97 o 
  -3   3  12        0.63        0.25      0.86 o 
  -2   3  12       40.18       39.68      1.52 o 
  -1   3  12        3.51        4.57      1.01 o 
   0   3  12        0.41        1.35      1.03 o 
 -10   4  12       24.50       27.71      2.41 o 
  -9   4  12       14.39       14.27      1.43 o 
  -8   4  12        9.97       11.38      1.40 o 
  -7   4  12       56.38       55.58      1.95 o 
  -6   4  12        5.03        3.80      1.12 o 
  -5   4  12        0.19        0.83      0.96 o 
  -4   4  12       40.28       42.64      1.34 o 
  -3   4  12        0.56        1.35      0.89 o 
  -2   4  12        5.72        3.84      0.97 o 
  -1   4  12        0.27        0.67      0.99 o 
   0   4  12        1.06        0.62      1.01 o 
 -10   5  12        2.47        2.28      1.49 o 
  -9   5  12       48.91       51.38      2.53 o 
  -8   5  12        1.99        1.48      1.28 o 
  -7   5  12        4.27        5.46      1.31 o 
  -6   5  12        1.27        1.07      1.26 o 
  -5   5  12        0.52        1.71      0.98 o 
  -4   5  12       20.72       22.92      1.25 o 
  -3   5  12        9.43       10.86      1.05 o 
  -2   5  12        8.60        4.30      1.01 o 
  -1   5  12       20.27       22.54      1.24 o 
   0   5  12        0.86        0.78      1.02 o 
 -10   6  12        0.13       -1.26      1.26 o 
  -9   6  12       28.57       29.16      2.22 o 
  -8   6  12        0.37        0.48      1.23 o 
  -7   6  12       13.28       11.21      1.41 o 
  -6   6  12       40.50       43.98      1.67 o 
  -5   6  12        0.72        1.64      1.06 o 
  -4   6  12       18.26       19.16      1.34 o 
  -3   6  12       12.39       13.45      1.15 o 
  -2   6  12       50.27       55.97      3.22 o 
  -1   6  12        2.43        6.65      1.16 o 
 -10   7  12       10.04        9.88      1.69 o 
  -9   7  12       17.97       17.81      1.55 o 
  -8   7  12        0.73        0.96      1.36 o 
  -7   7  12        0.53        1.97      1.32 o 
  -6   7  12        0.21       -1.05      1.05 o 
  -5   7  12        0.38       -0.59      1.06 o 
  -4   7  12       14.68       16.93      1.30 o 
  -3   7  12        0.17        0.17      1.18 o 
  -2   7  12       10.12        9.42      1.18 o 
  -1   7  12       57.53       68.55      3.59 o 
  -9   8  12       45.63       39.81      4.30 o 
  -8   8  12       15.31       17.48      1.56 o 
  -7   8  12       20.20       16.27      1.59 o 
  -6   8  12        1.46       -0.45      1.11 o 
  -5   8  12        2.77        2.52      1.11 o 
  -4   8  12        1.60        0.28      1.44 o 
  -3   8  12        6.40        6.50      1.29 o 
  -2   8  12       69.98       78.89      3.24 o 
  -1   8  12        0.03        0.18      1.10 o 
  -9   9  12       52.12       57.32      3.12 o 
  -8   9  12       36.30       39.68      2.04 o 
  -7   9  12       16.84       13.22      1.57 o 
  -6   9  12        6.27        6.07      1.26 o 
  -5   9  12        5.02        6.97      1.25 o 
  -4   9  12        2.65        0.80      1.17 o 
  -3   9  12        6.80        8.06      1.32 o 
  -2   9  12        0.02       -1.20      1.20 o 
  -8  10  12        0.01        2.13      1.41 o 
  -7  10  12        0.06        0.10      1.37 o 
  -6  10  12        0.07       -0.79      1.32 o 
  -5  10  12        6.70        9.79      1.31 o 
  -4  10  12        2.09        0.42      1.23 o 
  -3  10  12        0.08       -1.04      1.19 o 
  -7  11  12       15.52       16.99      1.69 o 
  -6  11  12        2.39        5.21      1.47 o 
  -5  11  12        1.29        0.62      1.22 o 
  -4  11  12        0.18       -0.52      1.20 o 
 -10   1  13        9.42        8.52      1.81 o 
  -9   1  13        1.54       -1.15      1.15 o 
  -8   1  13        3.63        4.11      1.24 o 
  -7   1  13       11.15       16.83      1.77 o 
  -6   1  13        4.39        4.15      1.23 o 
  -5   1  13       28.98       25.70      1.51 o 
  -4   1  13        0.26        0.66      0.93 o 
  -3   1  13       28.45       34.78      1.81 o 
  -2   1  13        2.89        5.95      1.07 o 
 -10   2  13        9.11        8.87      2.56 o 
  -9   2  13        0.13       -0.55      1.54 o 
  -8   2  13       11.91       15.47      1.34 o 
  -7   2  13       11.70       11.62      1.30 o 
  -6   2  13       13.71       10.14      1.32 o 
  -5   2  13        0.41        1.24      1.19 o 
  -4   2  13        0.57       -0.68      1.04 o 
  -3   2  13       17.12       18.03      2.13 o 
  -2   2  13       30.07       39.48      1.97 o 
  -9   3  13       18.31       20.78      1.67 o 
  -8   3  13        4.92        4.77      1.41 o 
  -7   3  13        3.09        1.47      1.42 o 
  -6   3  13        2.93        2.58      1.18 o 
  -5   3  13        0.05        0.27      1.16 o 
  -4   3  13        7.34       10.30      1.76 o 
  -3   3  13       54.24       51.47      1.91 o 
  -2   3  13        4.26       10.42      1.13 o 
  -9   4  13        2.49        1.05      1.38 o 
  -8   4  13       31.35       28.67      1.89 o 
  -7   4  13        0.05        1.38      1.35 o 
  -6   4  13        1.43        0.86      1.18 o 
  -5   4  13        0.18        0.35      1.48 o 
  -4   4  13        0.05        0.19      1.09 o 
  -3   4  13        6.70        6.80      1.25 o 
  -2   4  13        1.16        1.18      1.15 o 
  -9   5  13       36.45       31.85      1.96 o 
  -8   5  13        2.23        1.68      1.61 o 
  -7   5  13        0.28       -1.26      1.26 o 
  -6   5  13        2.74        4.56      1.41 o 
  -5   5  13       22.23       24.15      1.50 o 
  -4   5  13       15.08       17.70      1.36 o 
  -3   5  13       21.80       24.30      1.40 o 
  -8   6  13       17.63       16.06      2.18 o 
  -7   6  13        3.58        5.38      1.43 o 
  -6   6  13        1.45        2.06      1.32 o 
  -5   6  13        3.54        2.79      1.17 o 
  -4   6  13        1.85        1.63      1.23 o 
  -3   6  13        6.97       10.19      1.41 o 
  -8   7  13        9.06       10.33      1.50 o 
  -7   7  13        4.38        3.24      1.75 o 
  -6   7  13        2.02        0.23      1.42 o 
  -5   7  13        1.11        1.27      1.41 o 
  -4   7  13       13.99       16.20      1.46 o 
  -7   8  13        6.71        3.91      1.50 o 
  -6   8  13       19.67       22.34      1.72 o 
  -5   8  13        1.26        0.42      1.40 o 
  -4   8  13        1.35        1.66      1.26 o 
  -7   0  14        2.56        3.25      1.85 o 
  -6   0  14        1.25        2.63      1.85 o 
  -5   0  14        3.71        1.04      1.88 o 
  -7   1  14        0.44        0.36      1.29 o 
  -6   1  14        1.09        1.11      1.26 o 
  -5   1  14       10.52        7.89      1.39 o 
  -7   2  14        5.50        3.25      1.49 o 
  -6   2  14        4.81        5.84      1.33 o 
  -5   2  14        4.18        1.12      1.82 o 
  -6   3  14        0.96       -0.75      1.75 o 
                                                 
